# Supplementary material for: Two new sympatric species of Phrynopus (Anura: Strabomantidae) from the Elfin Forests of Cordillera de Yanachaga in central Peru
Source: PeerJ. 2025 Oct 30;13:e20250. doi: 10.7717/peerj.20250 (PMC12579853; doi:10.7717/peerj.20250)
Supplement: Supplemental Information 4 [file peerj-13-20250-s004.fasta]

>CORBIDI7382_12S
GGCTCTAATCACCCCTTTAAACATAAAGGCTTGGTCCTGACCTTAAAATCAATTTTTACTTAATTTACACATGCAAGTCTCCGCACCCCCGTGAAAACGCCCTTATCCCCCTTCAGGATTAAGGAGCCGGTATCAGGCACAATAATTTGCCCAAAACACCTAGCCACGCCACCCCCACAAGGGCCTTCAGCAGTGATAAACATTGAATATAAGTGCCAACTTGATTCAGTCAAAGTAAACAGAGCCGGCAAATCTGGTGCCAGCCGCCGCGGTTACACCACACGACTCAAATTGACTTAAATCGGCGTAAAGCGTGATTAAAGCCCTACTAATGATTAGAGTTAAACTTAAATCTTCCTGTCATAAGCTTATTTATTCTTAACCCAAACAACGAAAGTTACTCTAACTTACTCAACTTGAATTCACGAAAACTTGGGTACAAACTGGGATTAGATACCCCACTATGCCAAGTCGTAAACTTTAATTTACACCCCCCCCATCGCCAGGAAACTACGAGCTAAGCTTAAAACCCAAAGGACTTGACGGTACCCCACATCCCCCTAGAGGAGCCTGTCCTGTAATTGATAACCCCCGTTAAACCTCACCATTCTTAGCCTATCAGCCTGTATACTTCCGTCGTCAGCTAACCACATGAGTGATACTCAGTAAGCCCAATGGTTACCCACCAAAACGTCAGGTCAAAGTGCAGCAAATAGAATGGGATTAGATGGGCTACACTTCCTAGTATAGAAAATAACGAAAGACTATGTGAAAACTAAGTCAGAAGGTGGATTTAGTAGTAAAAAGAAATCAGAGAGTTCTTTTTAACCTGGTACTGGGGTGTGTACACACCGCCCGTCACCCTCTTCGAAGCACCATACAACAGTAATTAACCCCTACACGCAATTTAGAAGAGGCAAGTCGTAACATGGTAAGTGTACCGGAAGGTGTACTTGGAA
>CORBIDI7385_12S
CCCCTTTAACATAAAGGCTTGGTCCTGACCTTAAAATCAATTTTTACTTAATTTACACATGCAAGTCTCCGCACCCCCGTGAAAACGCCCTTATCCCCCTTCAGGATTAAGGAGCCGGTATCAGGCACAATAATTTGCCCAAAACACCTAGCCACGCCACCCCCACAAGGGCCTTCAGCAGTGATAAACATTGAATATAAGTGCCAACTTGATTCAGTCAAAGTAAACAGAGCCGGCAAATCTGGTGCCAGCCGCCGCGGTTACACCACACGACTCAAATTGACTTAAATCGGCGTAAAGCGTGATTAAAGCCCTACTAATGATTAGAGTTAAACTTAAATCTTCCTGTCATAAGCTTATTTATTCTTAACCCAAACAACGAAAGTTACTCTAACTTACTCAACTTGAATTCACGAAAACTTGGGTACAAACTGGGATTAGATACCCCACTATGCCAAGTCGTAAACTTTAATTTACACCCCCCCCATCGCCAGGAAACTACGAGCTAAGCTTAAAACCCAAAGGACTTGACGGTACCCCACATCCCCCTAGAGGAGCCTGTCCTGTAATTGATAACCCCCGTTAAACCTCACCATTCTTAGCCTATCAGCCTGTATACTTCCGTCGTCAGCTAACCACATGAGTGATACTCAGTAAGCCCAATGGTTACCCACCAAAACGTCAGGTCAAAGTGCAGCAAATAGAATGGGATTAGATGGGCTACACTTCCTAGTATAGAAAATAACGAAAGACTATGTGAAAACTAAGTCAGAAGGTGGATTTAGTAGTAAAAAGAAATCAGAGAGTTCTTTTTAACCTGGTACTGGGGTGTGTACACACCGCCCGTCACCCTCTTCGAAGCACCATACAACAGTAATTAACCCCTACACGCAATTTAGAAGAGGCAAGTCGTAACATGGTAAGTGTACCGGAAGGTGTACTTGGAAA
>CORBIDI7379_16S
CCAAAAATCTAGCCGCACTATCACAAACTTTCACATCTTTTACCATAAACTAAAATATTCTAACGTTATAGTAAAGACGATTAAAAAATCAACTCGAGCAATAAATTCGTACCGCAAGGGAAAGATGAAATAAAAAATGAAAAAATTTTAAGCACAAAAAAGTAGAGACTTACCCTTGTACCTTTCGCATCATGGTTTAACTAGCCTAATTAAGCAAAAAGATTTAAAGTTTAACATCCCGAAACCAAGTGAGCTACTTCAGGGCAGCCCCACGGGCGAACCTGTCTACGTTGTAAAGTAGTAGGAAGACCCTAAAGTAGAGGTGATAGACCTAACGAACTTGGTGATAGCTGGTTTCTCAGGAAAAGAATTTTAGTCCAACCTAAAGCTACCTTAATTTAACTAAATAAAACCTTAGCTTTAGAGCAACTCAAATAAGGTACAGCCTATTTGAGACAGGAAACAACCTTTACCAATGGGTAAACAATTTACTGTGATGTCATCAAGTTGGCCTAAAAGCAGCCACCTTTAAAAAAGCGTCAAAGCTTACGCACTAAACTTAACAATAACTATATCTTCCCCCGACCCCTTCAACTGTACTGAGTATTTCTATATTATTATAGAACTTTCTATGTTAAAACTAGTAACAAGAAGTAAAACTTCTCTTTTATGTAAGTGTAAATCAGTAGGGACCCACCACTGATAATTAACAGCCCCCCATAAAATAGTAACTTCCCACCCACTGGAAAACCCTATTAATTAACACTGTTAACCTAACACAAGAACATCACAAGACAGATTAAAAGAAAAAGAAGGAACTCGGCAAATCACCAACCCCGCCTGTTTACCAAAAACATCGCCTCTTGTATTCATAAGAGGTCCAGCCTGCCCAGTGACTTCGGTTTAACGGCCGCGGTATCCTAACCGTGCAAAGGTAGCGTAATCACTTGTCTTTTAAATAAGGACCTGTATGAAAGGCATCACGAGGGTCAAACTGTCTCCTTTTTCTAATCAGTGAAACTAATCTCCCCGTGAAAAAGCGGGGATAATACTACAAGACGAGAAGACCCTATGGAGCTTTAAACTTAACAGCACTTGGTACCAATAAAATCACCTCTCCTCCATCTTGCTGTAAGCTTTAGGTTGGGGTGACCGCGGAGAAAAATCAATCCTCCACAATGAAATAGAGCCTACTCTTAAATGAAAAACCACACCTTAACATATCAATACCTTGACATCTATTGACCCAATATTTTGACCAACGAACCAAGTTACCCTAGGGATAACAGCGCCATCCATTTTGAGAGTTCCTATCGACAAATGGGCTTACGACCTCGATGTTGGATCAGGGTACCCAAGTGGTGTAGCCGCTACTAATGGTTCGTTTGTTCAACGATTAAAACCCC
>CORBIDI7382_16S
GCTAAAAATCTAGCCACACCTAATCTAATGAATCTCCATACTTCTGCCTTCGAACTAAAATATTCTAATGTTATAGTAAAGACGATTAAAAAATCAACTCGAGCAATAAATTTGTACCGCAAGGGAACAATGAAATAAAAATGAAACAAATTTTAAGCACAAAAAAGTAAAGACCCCTCCCCTTGTACCTTTTGCATCATGGTTTAACTAGCCTAATTAAGCAAAAAGATTTAAAGTTTAACATCCCGAAACTAAGTGAGCTACTTCAGGGCAGCCCCACGAGCGAACCTGTCTACGTTGTAAAGTAGTAGGAAGACCCTAAAGTAGAGGTGACAGACCTAACGAACTTAGTGATAGCTGGTTTCTCAGGAAAAGAATTTTAGTCCAACCTAAAGCTGCCTTAATATAATTAAATAAAAACTCAACTTTAGAGCAACTCAAATAAGGTACAGCCTATTTGAGACAGGAAACAACCTTCACCAATGGGTAAACAATTCAATAATATAACCAAGTTGGCCTAAAAGCAGCCACCTTCTAAAAAGCGTCAAAGCTTACATACAAAACTTAATAATAATTACACCCCCACTGACCCCTTCATCCGTACTGAGTATTTCTATATTGCTATAGAACCTTTTATGTTAAAACTAGTAACAAGAAGTTAAACTTCTCTTTTATGTAAATGTAAGTCAGTAAGGACCCACCACTGACAATTAACAAACTTGTAAAATAGCAACCCAACTGGAAAACCCTATTTCATCTTACTGTTAACCTAACACAAGAACATCACAAGACAGATTAAAAGAAAAAGAAGGAACTCGGCAAAACATTAACCCCGCCTGTTTACCAAAAACATCGCCTCTTGTAAATATAAGAGGTCCAGCCTGCCCAGTGACTTCAATTCAACGGCCGCGGTATCCTAACCGTGCAAAGGTAGCGTAATCACTTGTCTTCTAAATAAAGACTTGTATGAAAGGCATCACGAGGGTCAAACTGTCTCCTTTTTCTAATCAGTGAAACTAATCTCCCCGTGAAAAAGCGGGGATAATCCTATAAGACGAGAAGACCCTATGGAGCTTTAAACTTAACAGCACTTGACCCCCCTCTAACCTAAATTACCCCCATTTCTATCTTGCTGTAAGTTTTTGGTTGGGGTGACCGCGGAGAAAAATAAATCCTCCACGATGAAACAGAGCCAACTCTTAAGTATAGAGCCACACCTTGACACATCAATACCCTTGACATCTATTGACCCAATATTTTGACCAACGAACCAAGTTACCCTAGGGATAACAGCGCCATCCATTTTAAGAGTTCCTATCGACAAATGGGCTTACGACCTCGATGTTGGATCAGGGTATCCAAGTGGTGTAGCCGCTACTAATGGTTCGTTTGTTCAACGATTAAAACCCC
>CORBIDI7385_16S
GCTAAAAATCTAGCCACACCTAATCTAATGAATCTCCATACTTCTGCCTTCGAACTAAAATATTCTAATGTTATAGTAAAGACGATTAAAAAATCAACTCGAGCAATAAATTTGTACCGCAAGGGAACAATGAAATAAAAATGAAACAAATTTTAAGCACAAAAAAGTAAAGACCCCTCCCCTTGTACCTTTTGCATCATGGTTTAACTAGCCTAATTAAGCAAAAAGATTTAAAGTTTAACATCCCGAAACTAAGTGAGCTACTTCAGGGCAGCCCCACGAGCGAACCTGTCTACGTTGTAAAGTAGTAGGAAGACCCTAAAGTAGAGGTGACAGACCTAACGAACTTAGTGATAGCTGGTTTCTCAGGAAAAGAATTTTAGTCCAACCTAAAGCTGCCTTAATATAATTAAATAAAAACTCAACTTTAGAGCAACTCAAATAAGGTACAGCCTATTTGAGACAGGAAACAACCTTCACCAATGGGTAAACAATTCAATAATATAACCAAGTTGGCCTAAAAGCAGCCACCTTCTAAAAAGCGTCAAAGCTTACATACAAAACTTAATAATAATTACACCCCCACTGACCCCTTCATCCGTACTGAGTATTTCTATATTGCTATAGAACCTTTTATGTTAAAACTAGTAACAAGAAGTTAAACTTCTCTTTTATGTAAATGTAAGTCAGTAAGGACCCACCACTGACAATTAACAAACTTGTAAAATAGCAACCCAACTGGAAAACCCTATTTCATCTTACTGTTAACCTAACACAAGAACATCACAAGACAGATTAAAAGAAAAAGAAGGAACTCGGCAAAACATTAACCCCGCCTGTTTACCAAAAACATCGCCTCTTGTAAATATAAGAGGTCCAGCCTGCCCAGTGACTTCAATTCAACGGCCGCGGTATCCTAACCGTGCAAAGGTAGCGTAATCACTTGTCTTCTAAATAAAGACTTGTATGAAAGGCATCACGAGGGTCAAACTGTCTCCTTTTTCTAATCAGTGAAACTAATCTCCCCGTGAAAAAGCGGGGATAATCCTATAAGACGAGAAGACCCTATGGAGCTTTAAACTTAACAGCACTTGACCCCCCTCTAACCTAAATTACCCCCATTTCTATCTTGCTGTAAGTTTTTGGTTGGGGTGACCGCGGAGAAAAATAAATCCTCCACGATGAAACAGAGCCAACTCTTAAGTATAGAGCCACACCTTGACACATCAATACCCTTGACATCTATTGACCCAATATTTTGACCAACGAACCAAGTTACCCTAGGGATAACAGCGCCATCCATTTTAAGAGTTCCTATCGACAAATGGGCTTACGACCTCGATGTTGGATCAGGGTATCCAAGTGGTGTAGCCGCTACTAATGGTTCGTTTGTTCAACGATTAAAACCCC
>CORBIDI7379_COI
AACCCTATATATAGTATTTGGGTCCTGGGCCGGCATGGTGGGGACCGCCCTAAGCCTCCTTATTCGGGCTGAACTCGGGCAACCGGGGTCCCTACTTGGCAGCGACCAAGTTTACAACGTAATTGTCACGGCCCACGCATTCGTTATAATCTTTTTTATAGTTATGCCAATTATGATCGGGGGATTTGGCAACTGACTAATCCCATTAATGATTGGTGCCCCGGACATGGCTTTCCCGCGAATGAACAACATGAGCTTTTGACTTCTCCCCCCCTCCTTTCTTCTTCTCCTTTCCTCCTCCTGTGTGGAGGCCGGGGCCGGCACAGGCTGAACCGTTTATCCCCCTCTCTCAGCAAATCTTGCCCATGCAGGCCCGGCAGTAGATCTAACTATTTTTTCTCTCCACCTGGCTGGTGTATCTTCTATTCTTGGGGCTATCAATTTCATCACCACAATTATTAACATAAAACCCCCCTTATGAACCCTATTCCAAGCCCCTTTATTTGTTTGATCCGTCTTAATCACCGCCATTTTGCTCCTTCTCTCCCTCCCCGTTCTTGCCGCCGGAATCACAATACTTCTTACGGACCGTAACTTAAACACCACATTCTTTGACCCATCCGGCGGGGGGGACCCCATTCTTTAC
>CORBIDI7382_COI
AACCTTGTACTTAGTGTTTGGGGCTTGGGCAGGCATGGTCGGGACCGCACTTAGCCTTCTTATCCGAGCTGAGCTCGGTCAACCAGGGTCATTGCTTGGCAATGACCAAGTATACAACGTTATTGTTACAGCCCACGCTTTTGTTATAATTTTTTTTATGGTAATGCCAGTTATAATCGGGGGATTTGGTAACTGACTAGTCCCATTAATGATCGGGGCCCCAGATATGGCTTTCCCACGAATAAATAATATAAGCTTTTGACTTCTCCCCCCATCATTCCTTCTCCTTCTTTCTTCCTCCTGCGTTGAAACCGGGGCGGGCACAGGCTGAACAGTTTACCCACCTCTCTCTGCAAATCTTGCTCATGCTGGTTCAGCAGTAGATCTAACCATTTTTTCTCTTCACCTGGCTGGCATCTCTTCTATTCTTGGAGCCATTAATTTTATTACTACAATTATTAACATAAAACCCCCATCATGAACCCTATTTCAAGTCCCATTATTTGTATGATCTGTCCTAATCACAGCTATTTTACTTCTCCTTTCCCTCCCAGTTTTAGCTGCAGGAATTACAATACTTCTTACGGACCGAAACTTAAACACTTCATTTTTTGACCCATCAGGGGGAGGAGACCCAATTTTGTAC
>CORBIDI7385_COI
AACCTTGTACTTAGTGTTTGGGGCTTGGGCAGGCATGGTCGGGACCGCACTTAGCCTTCTTATCCGAGCTGAGCTCGGTCAACCAGGGTCATTGCTTGGCAATGACCAAGTATACAACGTTATTGTTACAGCCCACGCTTTTGTTATAATTTTTTTTATGGTAATGCCAGTTATAATCGGGGGATTTGGTAACTGACTAGTCCCATTAATGATCGGGGCCCCAGATATGGCTTTCCCACGAATAAATAATATAAGCTTTTGACTTCTCCCCCCATCATTCCTTCTCCTTCTTTCTTCCTCCTGCGTTGAAACCGGGGCGGGCACAGGCTGAACAGTTTACCCACCTCTCTCTGCAAATCTTGCTCATGCTGGTTCAGCAGTAGATCTAACCATTTTTTCTCTTCACCTGGCTGGCATCTCTTCTATTCTTGGAGCCATTAATTTTATTACTACAATTATTAACATAAAACCCCCATCATGAACCCTATTTCAAGTCCCATTATTTGTATGATCTGTCCTAATCACAGCTATTTTACTTCTCCTTTCCCTCCCAGTTTTAGCTGCAGGAATTACAATACTTCTTACGGACCGAAACTTAAACACTTCATTTTTTGACCCATCAGGGGGAGGAGACCCAATTTTGTAC
>CORBIDI7379_RAG
TCCTCCAGCGAGGTTTATTTTCCACGTAACGATGCGGTGGAGTGGAAGCGCCACTGTCCCGCATGTGACGTTTGCAATTCTTCCAAAAATTGGGGTAAGAGAAAGGGAACAATGCACCAAAACTCTCTCATCAAAAAGAGGAAACTCAATGTGGAACATGCAAAGAAGAACAAAAATGGAAAAATCTCACCCATCTGGAAGAAGAATAGGACCCTGAATCAAATCAAGAACAATTGCAAACACTTGCACCTTGACTCCAATTTACTGGTTGTTGACTATCCTTCCGATTTTACGAAGTCGGTCACATGCCAGGTGTGTGAACACATATTGTCTGATCCAGTGCAAACCTCATGCAAACATTTGTTCTGCAGGATTTGCATCCTCAAATACTTCAAGATCATGGGCTGCTACTGCCCATCTTGCAGATACACTTGCTTCCCAACGGACCTTGCACCACCTGTGAAGTCCTTTCTTAACATTTTAAACTCCTTGATCTTAAAGTGCTTAGTGACCGGGTGTGACGAGGAAATCCTGCTTGGAAAATACTCTCAACATATCTCTAAACATAAAGAAATCAAAGGTAAAGATGCC
>CORBIDI7382_RAG
TCCTCCAGCGAGGTTTATTTCCCACGTAACGATGCGGTGGAGTGGAAGCGCCACTGTCCCACATGTGACGTTTGTAATTCTTCCAAAAATTGGGGTAAGAGAAAGGGAACAATGCACCAAAACTCTCTCATCAAAAAGAGGAAACTCAATGTGGAACATGCAAAGAAGAACAAAAATGGAAAAATCTCACCCCTCTGGAAGAAGAATAGGACCCTGAATCAAATCAAGAACAATTGCAAACACTTGCACCTTGACTCCAATTTACTGGTTGTTGACTATCCTTCCGATTTTACGAAGTCGGTCACATGCCAGGTGTGTGAACACATATTGTCTGATCCAGTGCAAACCTCATGCAAACATTTGTTCTGCAGGATTTGCATCCTCAAATACTTCAAGATCATGGGCTGCTACTGCCCATCTTGCAGATACACTTGCTTCCCAACGGACCTTGCACCACCTGTGAAGTCCTTTCTTAACATTTTAAACTCCTTGATCTTAAAGTGCTTAGTGACCGGGTGTGACGAGGAAATCCTGCTTGGAAAATACTCTCAACATATCTCTAAACATAAAGAAATCAAAGGTAAAGATGCC
>CORBIDI7385_RAG
TCCTCCAGCGAGGTTTATTTTCCACGTAACGATGCGGTGGAGTGGAAGCGCCACTGTCCCGCATGTGACGTTTGCAATTCTTCCAAAAATTGGGGTAAGAGAAAGGGAACAATGCACCAAAACTCTTTCATCAAAAAGAGGAAACTCAATGTGGAACATGCAAAGAAGAACAAAAATGGAAAAATCTCACCCCTCTGGAAGAAGAATAGGACCCTGAATCAAATCAAGAACAATTGCAAACACTTGCACCTTGACTCCAATTTACTGGTTGTTGACTATCCTTCCGATTTTACGAAGTCGGTCACATGCCAGGTGTGTGAACACATATTGTCTGATCCAGTGCAAACCTCATGCAAACATTTGTTCTGCAGGATTTGCATCCTCAAATACTTCAAGATCATGGGCTGCTACTGCCCATCTTGCAGATACACTTGCTTCCCAACGGACCTTGCACCACCTGTGAAGTCCTTTCTTAACATTTTAAACTCCTTGATCTTAAAGTGCTTAGTGACCGGGTGTGACGAGGAAATCCTGCTTGGAAAATACTCTCAACATATCTCTAAACATAAAGAAATCAAAGGTAAAGATGCC
>CORBIDI7379_TYR
TGTGGTATCTACCTCGCCTTCGGGTCCTCAATTTCCCTTTAGTGGGATTGACGACCGGGAAAACTGGCCTATTGTCTTCTACAACAGGACCTGCCAATGCCGGGGAAACTTCATGGGCTACAATTGCGGTGATTGCAAATTTAGTTTCATCGGCCCCAACTGTACGGTGAGAAGAACCATGGTCAGGAAGGAGATCTTCAAGATGACTGCGGCGGAGAAGGACAAGTTCATCGCCTACCTCAATCTGGCCAAACGCACCGTCAGCCCAGACTATGTCATCGCCACCGGGACCTACCAGCAAATGAATAATGGTTCCGAGCCACTTTTTGCGGACATCAGCGTGTACGACCTCTTTGTGTGGCTGCACTATTACGCCTCCAGGGACTCTTTCCTAGAAGGTGACCTCGTGTGGAGTGATATTGACTTTGCCCACGAAGCGCCAGCCTTTTTGCCCTGGCACCGGTTCTTCTTGCTTCACTGGGAGCATGAAATTCAGAAGCTTGCAGGGGACGAGAACTTCACCATTCCCTTC
>CORBIDI7382_TYR
TGTGGTATCTACCTCGCCTTCGGGTCCTCAATTTCCCTTTAGTGGGATTGACGACCGGGAAAACTGGCCTATTGTCTTCTACAACAGGACCTGCCAATGCCGGGGAAACTTCATGGGCTACAATTGCGGTGATTGCAAATTTAGTTTCAGCGGCCCCAACTGTACGGTGAGAAGAACCATGGTCAGGAAGGAGATCTTCAAGATGACTGCGGCGGAGAAGGACAAGTTCATCGCCTACCTCAATCTGGCCAAACGCACCGTCAGCCCAGACTATGTCATCGCCACCGGGACCTACCAGCAAATGAATAATGGCTCCGAGCCCCTTTTTGCGGACATCAGCGTGTACGACCTCTTTGTGTGGCTGCACTACTACGCCTCCAGGGACTCTTTCCTAGAAGGTGACCTCGTGTGGAGTGATATTGACTTTGCCCACGAAGCGCCAGCCTTTTTGCCCTGGCACCGGTTCTTCTTGCTTCACTGGGAGCATGAAATTCAGAAGCTTGCAGGGGACGAGAACTTCACCATTCCCTTC
>CORBIDI7385_TYR
TGTGGTATCTACCTCGCCTTCGGGTCCTCAATTTCCCTTTAGTGGGATTGACGACCGGGAAAACTGGCCTATTGTCTTCTACAACAGGACCTGCCAATGCCGGGGAAACTTCATGGGCTACAATTGCGGTGATTGCAAATTTAGTTTCAGCGGCCCCAACTGTACGGTGAGAAGAACCATGGTCAGGAAGGAGATCTTCAAGATGACTGCGGCGGAGAAGGACAAGTTCATCGCCTACCTCAATCTGGCCAAACGCACCGTCAGCCCAGACTATGTCATCGCCACCGGGACCTACCAGCAAATGAATAATGGCTCCGAGCCCCTTTTTGCGGACATCAGCGTGTACGACCTCTTTGTGTGGCTGCACTACTACGCCTCCAGGGACTCTTTCCTAGAAGGTGACCTCGTGTGGAGTGATATTGACTTTGCCCACGAAGCGCCAGCCTTTTTGCCCTGGCACCGGTTCTTCTTGCTTCACTGGGAGCATGAAATTCAGAAGCTTGCAGGGGACGAGAACTTCACCATTCCCTTC
