# Supplementary material for: Two new sympatric species of Phrynopus (Anura: Strabomantidae) from the Elfin Forests of Cordillera de Yanachaga in central Peru
Source: PeerJ. 2025 Oct 30;13:e20250. doi: 10.7717/peerj.20250 (PMC12579853; doi:10.7717/peerj.20250)
Supplement: Supplemental Information 5 [file peerj-13-20250-s005.nex]

#nexus
begin sets;
  charset 16S = 1-1438;
  charset 12S = 1439-2410;
  charset COI_pos1 = 2411-3066\3;
  charset COI_pos2 = 2412-3067\3;
  charset COI_pos3 = 2413-3068\3;
  charset RAG_pos1 = 3069-3720\3;
  charset RAG_pos2 = 3070-3721\3;
  charset RAG_pos3 = 3071-3722\3;
  charset TYR_pos1 = 3723-4269\3;
  charset TYR_pos2 = 3724-4270\3;
  charset TYR_pos3 = 3725-4271\3;
  charpartition mymodels =
    GTR+F+I+G4: 16S,
    TIM2+F+I+G4: 12S,
    K2P+I+G4: COI_pos1,
    HKY+F+I: COI_pos2,
    TIM3+F+G4: COI_pos3,
    K3Pu+F+G4: RAG_pos1,
    TPM3u+F+I: RAG_pos2,
    K2P+G4: RAG_pos3,
    K2P+I: TYR_pos1,
    K2P+R2: TYR_pos2,
    TPM2+G4: TYR_pos3;
end;
