# Supplementary material for: Two new sympatric species of Phrynopus (Anura: Strabomantidae) from the Elfin Forests of Cordillera de Yanachaga in central Peru
Source: PeerJ. 2025 Oct 30;13:e20250. doi: 10.7717/peerj.20250 (PMC12579853; doi:10.7717/peerj.20250)
Supplement: Supplemental Information 6 [file peerj-13-20250-s006.phy]

 97 4271
CORBIDI7385 GTCCTGACCTTAAAATCAATTTTTACTTAATTTACACATGCAAGTCTCCGCACCCCCGTGAA-AACGCCCTTAT-CCCCC---TTCAGGATTAAGGAGCCGGTATCAGGCAC-AATAATTTGCCCAAAACACCTAGCCA-CGCCACCCCCACAAGGGCCTTCAGCAGTGATAAACATTGAATATAAGTGCCAACTTGATTCAGTCAAAGTAAACAGAGCCGGCAAA-T-CTGGTGCCAGCCGCCGCGGTTACA--CCACACGACTCAAATTGACTTA-AATCGGCGTAAAGCGTGATTAAAG------CCCTAC-----TAATGATTAGAGTTAAACTTAAATCTTCCTGTCATAAGCTTATTTA-TTCTTAACCCAAACAACGAAAGTTACTCTAAC-TTACTCAACTTGAATTCACGAAAACTTGGGTACAAACTGGGATTAGATACCCCACTATGCCAAGTCGTAAACTTTAA-TTTACACCCC-CCCCATCGCCAGGAAACTACGAGCT-AAGCTTAAAACCCAAAGGACTTGACGGTA-CCCCACATCCCCCTAGAGGAGCCTGTCCTGTAATTGATAACCCCCGTTAAACCTCACCATTCTTAG--CCTATCAGCCTGTATACTTCCGTCGTCAGCTAACCACATGAGTGA--TACTCAGTAAGCCCAA-TGGT-------------TAC-CCACCAAAACGTCAGGTCAAAGTGCAGCAAATAGAATGG-GATTAGATGGGCTACACTTCCT-AGTATAG-AAAATAACGAA-AGACTA-TGTGAAAACTAAGTCAGAAGGTGGATTTAGTAGTAAAAAGAAATCAGAGAGTTCTTTTTAA-CCTGGTACTGGGGTGTGTACACACCGCCC--GTCACCCTCTTCGAAGCACCATACAA-CAGTAATTAACCCCTACACG-CAATTTAGAAGAGGCAAGTCGTAACATGGTAAGTGTACCGGAAGAACTAAAATATTCTAATGTTATAGTAAAGACGATTAAAAAATCAACTCGAGCAATAAATTTGTACCGCAAGGGAACAATGAAATAAAAATGAAACAAA--TTTTAAGCACAAAAAAGTAAAGACCCCTCCCCTTGTACCTTTTGCATCATGGTTTAACTAGCCTAATTAAGCAAAAAG-ATTTAAAGTTTAACATCCCGAAACTAAGTGAGCTACTTCAGGGCAGCCCCACGAGCGAACCTGTCTACGTTGTAAAGTAGTAGGAAGACCCTAAAGTAGAGGTGACAGACCTAACGAACTTAGTGATAGCTGGTTTCTCAGGAAAAGAATTTTAGTCCAACCTAAAGCTGCCT-TAATATAA-TTAAATAAAAACTCAACTTTAGAGCAACTCAAATAAGGTACAGCCTATTTGAGACAGGAAACAACCTTCACCAATGGGTAAACAATTCA----ATAATATAACCAAGTTGGCCTAAAAGCAGCCACCTTC-TAAAAAGCGTCAAAGCTTACATACAAA---ACTTAAT-AATAATTACA-CCCCCAC-TGACCCCTTCATC----CGTACTGAGTATTTCTATATTGCTATAGAACCTTTTATGTTAAAACTAGTAACAAGAAG-TTAAACTTCTCTTTTATGTAAATGTAAGTCAGTAAGGACCCACCACTGACAATTAACAAACTT---GTAAAATAGCAA------CCCAACTGGAAAACCCTATTTCAT----CTTACTGTTAACCTAACACAAGAACATCACAAGACAGATTAAAAGAA-AAAGAAGGAACTCGGCAAAACATTAACCCCGCCTGTTTA-CCAAAAACATCGCCTCTTG-------TAAATATAAGAGGTCCAGCCTGCCCAGTGAC---TTCAATTCAACGGCCGCGGTATCCTAACCGTGCAAAGGTAGCGTAATCACTTGTCTTCTAAATAAAGACTTGTATGAAAGGCATCACGAGGGTCAAACTGTCTCCTTTTTCTAATCAGTGAAACTAATCTCCCCGTGAAAAAGCGGGGATAATCCTATAAGACGAGAAGACCCTATGGAGCTTTAAACTTAACAGCACTTGACCCCCCTC-----------TAACCTAAATT-----AC--CCCCAT---TTCTAT--CTTGCTG-TAAGTTTTTGGTTGGGGTGACCGCGGAGAAAAATAAATCCTCCACGATGAAACAGAGCCA----ACTCTTAAGTATAGAGCCACACCTTGACACATCAATACCCTTGACATCTATTGACCCAATA-TTTTGACCAACGAACCAAGTTACCCTAGGGATAACAGCGCCATCCATTTTAAGAGTTCCTATCGACAAATGGGCTTACGACCTCGATGTTGGATCAGGGTAT----CCAAGTGGTGTAGC-CGCTACT-AATGGTTCGTTTGTTCAACGATTAAAACCCACCTTGTACTTAGTGTTTGGGGCTTGGGCAGGCATGGTCGGGACCGCACTTAGCCTTCTTATCCGAGCTGAGCTCGGTCAACCAGGGTCATTGCTTGGCAATGACCAAGTATACAACGTTATTGTTACAGCCCACGCTTTTGTTATAATTTTTTTTATGGTAATGCCAGTTATAATCGGGGGATTTGGTAACTGACTAGTCCCATTAATGATCGGGGCCCCAGATATGGCTTTCCCACGAATAAATAATATAAGCTTTTGACTTCTCCCCCCATCATTCCTTCTCCTTCTTTCTTCCTCCTGCGTTGAAACCGGGGCGGGCACAGGCTGAACAGTTTACCCACCTCTCTCTGCAAATCTTGCTCATGCTGGTTCAGCAGTAGATCTAACCATTTTTTCTCTTCACCTGGCTGGCATCTCTTCTATTCTTGGAGCCATTAATTTTATTACTACAATTATTAACATAAAACCCCCATCATGAACCCTATTTCAAGTCCCATTATTTGTATGATCTGTCCTAATCACAGCTATTTTACTTCTCCTTTCCCTCCCAGTTTTAGCTGCAGGAATTACAATACTTCTTACGGACCGAAACTTAAACACTTCATTTTTTGACCCATCAGGGGGAGGAGACCCAATTTTGTAC????????????????????????????????????????TCCTCCAGCGAGGTTTATTTTCCACGTAACGATGCGGTGGAGTGGAAGCGCCACTGTCCCGCATGTGACGTTTGCAATTCTTCCAAAAATTGGGGTAAGAGAAAGGGAACAATGCACCAAAACTCTTTCATCAAAAAGAGGAAACTCAATGTGGAACATGCA---AAGAAG---AACAAAAATGGAAAAATCTCACCCCTCTGGAAGAAGAATAGGACCCTGAATCAAATCAAGAACAATTGCAAACACTTGCACCTTGACTCCAATTTACTGGTTGTTGACTATCCTTCCGATTTTACGAAGTCGGTCACATGCCAGGTGTGTGAACACATATTGTCTGATCCAGTGCAAACCTCATGCAAACATTTGTTCTGCAGGATTTGCATCCTCAAATACTTCAAGATCATGGGCTGCTACTGCCCATCTTGCAGATACACTTGCTTCCCAACGGACCTTGCACCACCTGTGAAGTCCTTTCTTAACATTTTAAACTCCTTGATCTTAAAGTGCTTAGTGACCGGGTGTGACGAGGAAATCCTGCTTGGAAAATACTCTCAACATATCTCTAAACATAAAGAAATCAAAGGTAAAGATGCC??????????????????????????????????????TGTGGTATCTACCTCGCCTTCGGGTCCTCAATTTCCCTTTAGTGGGATTGACGACCGGGAAAACTGGCCTATTGTCTTCTACAACAGGACCTGCCAATGCCGGGGAAACTTCATGGGCTACAATTGCGGTGATTGCAAATTTAGTTTCAGCGGCCCCAACTGTACGGTGAGAAGAACCATGGTCAGGAAGGAGATCTTCAAGATGACTGCGGCGGAGAAGGACAAGTTCATCGCCTACCTCAATCTGGCCAAACGCACCGTCAGCCCAGACTATGTCATCGCCACCGGGACCTACCAGCAAATGAATAATGGCTCCGAGCCCCTTTTTGCGGACATCAGCGTGTACGACCTCTTTGTGTGGCTGCACTACTACGCCTCCAGGGACTCTTTCCTAGAAGGTGACCTCGTGTGGAGTGATATTGACTTTGCCCACGAAGCGCCAGCCTTTTTGCCCTGGCACCGGTTCTTCTTGCTTCACTGGGAGCATGAAATTCAGAAGCTTGCAGGGGACGAGAACTTCACCATTCCCTTC?????????
CORBIDI7382 GTCCTGACCTTAAAATCAATTTTTACTTAATTTACACATGCAAGTCTCCGCACCCCCGTGAA-AACGCCCTTAT-CCCCC---TTCAGGATTAAGGAGCCGGTATCAGGCAC-AATAATTTGCCCAAAACACCTAGCCA-CGCCACCCCCACAAGGGCCTTCAGCAGTGATAAACATTGAATATAAGTGCCAACTTGATTCAGTCAAAGTAAACAGAGCCGGCAAA-T-CTGGTGCCAGCCGCCGCGGTTACA--CCACACGACTCAAATTGACTTA-AATCGGCGTAAAGCGTGATTAAAG------CCCTAC-----TAATGATTAGAGTTAAACTTAAATCTTCCTGTCATAAGCTTATTTA-TTCTTAACCCAAACAACGAAAGTTACTCTAAC-TTACTCAACTTGAATTCACGAAAACTTGGGTACAAACTGGGATTAGATACCCCACTATGCCAAGTCGTAAACTTTAA-TTTACACCCC-CCCCATCGCCAGGAAACTACGAGCT-AAGCTTAAAACCCAAAGGACTTGACGGTA-CCCCACATCCCCCTAGAGGAGCCTGTCCTGTAATTGATAACCCCCGTTAAACCTCACCATTCTTAG--CCTATCAGCCTGTATACTTCCGTCGTCAGCTAACCACATGAGTGA--TACTCAGTAAGCCCAA-TGGT-------------TAC-CCACCAAAACGTCAGGTCAAAGTGCAGCAAATAGAATGG-GATTAGATGGGCTACACTTCCT-AGTATAG-AAAATAACGAA-AGACTA-TGTGAAAACTAAGTCAGAAGGTGGATTTAGTAGTAAAAAGAAATCAGAGAGTTCTTTTTAA-CCTGGTACTGGGGTGTGTACACACCGCCC--GTCACCCTCTTCGAAGCACCATACAA-CAGTAATTAACCCCTACACG-CAATTTAGAAGAGGCAAGTCGTAACATGGTAAGTGTACCGGAAGAACTAAAATATTCTAATGTTATAGTAAAGACGATTAAAAAATCAACTCGAGCAATAAATTTGTACCGCAAGGGAACAATGAAATAAAAATGAAACAAA--TTTTAAGCACAAAAAAGTAAAGACCCCTCCCCTTGTACCTTTTGCATCATGGTTTAACTAGCCTAATTAAGCAAAAAG-ATTTAAAGTTTAACATCCCGAAACTAAGTGAGCTACTTCAGGGCAGCCCCACGAGCGAACCTGTCTACGTTGTAAAGTAGTAGGAAGACCCTAAAGTAGAGGTGACAGACCTAACGAACTTAGTGATAGCTGGTTTCTCAGGAAAAGAATTTTAGTCCAACCTAAAGCTGCCT-TAATATAA-TTAAATAAAAACTCAACTTTAGAGCAACTCAAATAAGGTACAGCCTATTTGAGACAGGAAACAACCTTCACCAATGGGTAAACAATTCA----ATAATATAACCAAGTTGGCCTAAAAGCAGCCACCTTC-TAAAAAGCGTCAAAGCTTACATACAAA---ACTTAAT-AATAATTACA-CCCCCAC-TGACCCCTTCATC----CGTACTGAGTATTTCTATATTGCTATAGAACCTTTTATGTTAAAACTAGTAACAAGAAG-TTAAACTTCTCTTTTATGTAAATGTAAGTCAGTAAGGACCCACCACTGACAATTAACAAACTT---GTAAAATAGCAA------CCCAACTGGAAAACCCTATTTCAT----CTTACTGTTAACCTAACACAAGAACATCACAAGACAGATTAAAAGAA-AAAGAAGGAACTCGGCAAAACATTAACCCCGCCTGTTTA-CCAAAAACATCGCCTCTTG-------TAAATATAAGAGGTCCAGCCTGCCCAGTGAC---TTCAATTCAACGGCCGCGGTATCCTAACCGTGCAAAGGTAGCGTAATCACTTGTCTTCTAAATAAAGACTTGTATGAAAGGCATCACGAGGGTCAAACTGTCTCCTTTTTCTAATCAGTGAAACTAATCTCCCCGTGAAAAAGCGGGGATAATCCTATAAGACGAGAAGACCCTATGGAGCTTTAAACTTAACAGCACTTGACCCCCCTC-----------TAACCTAAATT-----AC--CCCCAT---TTCTAT--CTTGCTG-TAAGTTTTTGGTTGGGGTGACCGCGGAGAAAAATAAATCCTCCACGATGAAACAGAGCCA----ACTCTTAAGTATAGAGCCACACCTTGACACATCAATACCCTTGACATCTATTGACCCAATA-TTTTGACCAACGAACCAAGTTACCCTAGGGATAACAGCGCCATCCATTTTAAGAGTTCCTATCGACAAATGGGCTTACGACCTCGATGTTGGATCAGGGTAT----CCAAGTGGTGTAGC-CGCTACT-AATGGTTCGTTTGTTCAACGATTAAAACCCACCTTGTACTTAGTGTTTGGGGCTTGGGCAGGCATGGTCGGGACCGCACTTAGCCTTCTTATCCGAGCTGAGCTCGGTCAACCAGGGTCATTGCTTGGCAATGACCAAGTATACAACGTTATTGTTACAGCCCACGCTTTTGTTATAATTTTTTTTATGGTAATGCCAGTTATAATCGGGGGATTTGGTAACTGACTAGTCCCATTAATGATCGGGGCCCCAGATATGGCTTTCCCACGAATAAATAATATAAGCTTTTGACTTCTCCCCCCATCATTCCTTCTCCTTCTTTCTTCCTCCTGCGTTGAAACCGGGGCGGGCACAGGCTGAACAGTTTACCCACCTCTCTCTGCAAATCTTGCTCATGCTGGTTCAGCAGTAGATCTAACCATTTTTTCTCTTCACCTGGCTGGCATCTCTTCTATTCTTGGAGCCATTAATTTTATTACTACAATTATTAACATAAAACCCCCATCATGAACCCTATTTCAAGTCCCATTATTTGTATGATCTGTCCTAATCACAGCTATTTTACTTCTCCTTTCCCTCCCAGTTTTAGCTGCAGGAATTACAATACTTCTTACGGACCGAAACTTAAACACTTCATTTTTTGACCCATCAGGGGGAGGAGACCCAATTTTGTAC????????????????????????????????????????TCCTCCAGCGAGGTTTATTTCCCACGTAACGATGCGGTGGAGTGGAAGCGCCACTGTCCCACATGTGACGTTTGTAATTCTTCCAAAAATTGGGGTAAGAGAAAGGGAACAATGCACCAAAACTCTCTCATCAAAAAGAGGAAACTCAATGTGGAACATGCA---AAGAAG---AACAAAAATGGAAAAATCTCACCCCTCTGGAAGAAGAATAGGACCCTGAATCAAATCAAGAACAATTGCAAACACTTGCACCTTGACTCCAATTTACTGGTTGTTGACTATCCTTCCGATTTTACGAAGTCGGTCACATGCCAGGTGTGTGAACACATATTGTCTGATCCAGTGCAAACCTCATGCAAACATTTGTTCTGCAGGATTTGCATCCTCAAATACTTCAAGATCATGGGCTGCTACTGCCCATCTTGCAGATACACTTGCTTCCCAACGGACCTTGCACCACCTGTGAAGTCCTTTCTTAACATTTTAAACTCCTTGATCTTAAAGTGCTTAGTGACCGGGTGTGACGAGGAAATCCTGCTTGGAAAATACTCTCAACATATCTCTAAACATAAAGAAATCAAAGGTAAAGATGCC??????????????????????????????????????TGTGGTATCTACCTCGCCTTCGGGTCCTCAATTTCCCTTTAGTGGGATTGACGACCGGGAAAACTGGCCTATTGTCTTCTACAACAGGACCTGCCAATGCCGGGGAAACTTCATGGGCTACAATTGCGGTGATTGCAAATTTAGTTTCAGCGGCCCCAACTGTACGGTGAGAAGAACCATGGTCAGGAAGGAGATCTTCAAGATGACTGCGGCGGAGAAGGACAAGTTCATCGCCTACCTCAATCTGGCCAAACGCACCGTCAGCCCAGACTATGTCATCGCCACCGGGACCTACCAGCAAATGAATAATGGCTCCGAGCCCCTTTTTGCGGACATCAGCGTGTACGACCTCTTTGTGTGGCTGCACTACTACGCCTCCAGGGACTCTTTCCTAGAAGGTGACCTCGTGTGGAGTGATATTGACTTTGCCCACGAAGCGCCAGCCTTTTTGCCCTGGCACCGGTTCTTCTTGCTTCACTGGGAGCATGAAATTCAGAAGCTTGCAGGGGACGAGAACTTCACCATTCCCTTC?????????
tribulosusMUBI7166 GTCCTAGCCTTAGTATCAATCCTTTCTTAAATTATACATGCAAGTCTCCGCACCCCAGTGAA-AACGCCCTTAA-ACTCC---TTCAGGAACAAGGAGCCGGTATCAGGCAC-ATTAATTTGCCCAAGACACCTAGTCA-CGCCACTCCCACAAGGGTCTTCAGCAGTAATAAACATTGAATATTAGTGAAAACTTGATTCAATTAAGGTAAACAGAGCCGGCAAA-CACCGGTGCCAGCCGCCGCGGCTACACCCCTCGGGGCTCAAATTGA-TAA-AATCGGCGTAAAGAGTGATTAAAG------TGCACCCA---CTCATGATAGAGTTAAAACTAAATCTTCCTGTTATAAGCTTATTTATTTTTAAACCCAAATAACGAAAGTTACTCTATA-CCCCTCAACTTGAATTCACGAAAACTCGGACACAAACTGGGATCAGATACCCCACTATGCCAAGTTGTAAACCTTAA-CTTACACCA----TCATCGCCAGGGTACTACGAGCA-AAGCKTAAAACCCAAAGKAMYTGACGGTK-CCCTACA-CTTCCTAGAGGAGCCTGTCTCATAATTGATTATCCCCGCTAAACCTCACCACTCTTTG--CCTCTCAGCTTGTATACTTCCGTCGTCAGCCAACCACATGAGTGA--AATTCAGCAAGCCTAA-TGTC-------------TAC-TCATCAAAACGTCAGGTCAAAGTGCAGCTAATAGAGTGG-GAACAGATGGGCTACACTTTCT-AGTATAG-AAAAC-ACGAA-AAACTG-TGTGAAACCATAGTCAGAAGGTGGATTTAGAAGTAAAAAGAAATCAGAGCGTTCTTTTTAA-TCTGCCATTAGGGCATGTACAAACCGCCC--GTCACCCTCTTCGAAGCATAAAGATA-TAGTAATTAACCATCCACCG-CATAAGAGAAGAGGCAAGTCGTAACATGGTAAGTATACCGGAAG??????????????????????????????????????????????????????????????????????????????????????????????????????????????????????????????????????????????????????????????????????????????????????????????????????????????????????????????????????????????????????????????????????????????????????????????????????????????????????????TCTCAGAAAAAGAATTTTAGTCCAACCTAAAGTTACCT-TAATACAA-CTATATATAAATGCAACTTTAGAGCAACTCAAATAAGGTACAGCCTGTTTGAGATAGGAAACAACCTTTACTAACGGGTAATCTAATTAA--TGCAACGTAATCAAGTAGGCTTAAGAGCAGCCACCTTT-TAAAAAGCGTTAAAGCTTATATATAAG---CCCAATA-AATAACTAAA-ACCCCAT-CGACCCCTTTAAC----CGTACTGAGTACTCCCATACTTTTATGGAACCTTTTATGTTAAAACTAGTAACAAGAAG-TAACCCTTCTCTTTGATGCGAGCATAAATCAGTACGGACCCACCACTGATAATTAACAGACCC---AATAAATAGTAA------CCCAACTAGAAAACCCTATTATA-----CTCACCGTTAACCTAACACAAGAGCATCTCAAGATAGATTAAAAGAA-AAAGAAGGAACTCGGCAAACCATTAATCCCGCCTGTTTA-CCAAAAACATCGCCTCTTGCTANNNNNNNATATAAGAGGTCCAGCCTGCCCAGTGAC---TTCTGTTTAACGGCCACGGTATCCTAACCGTGCGAAGGTAGCGTAATCACTTGTTTTTTAAATAAAGACTAGTATGAAAGGCATCACGAGAATTAAACTGTCTCCTTTTTCTAATCAGTGAAACTAATCTTCCCGTGAAAAAGCGAGAATAAAATTATAAGACGAGAAGACCCTATGGAGCTTTAAACTT-ACAGCATTTGTTCT----------------AAACTAAAATA-----AC-ACATATT---CTACAT--ATTGCCA-TAAGTTTTAGGTTGGGGTGACCGCGGAGAAAAATTAATCCTCCACGATGAAATAGACTCA----ATTCTTTAGTAAAAAGCCACAACTTAGCACATCAAAACTCTTGACAT-TTTTGACCCAATA-TTTTGATCAACGAACCAAGTTACCCTAGGGATAACAGCGCCATCCATTTTGAGAGCTCCTATCGACAAATGGGCTTACGACCTCGATGTTGGATCAGGGTAT----CCCAGTGGTGTAGC-CGCTACT-AA?????????????????????????????????????????????????????GAGCCGGTATAGTTGGGACAGCCCTTAGCCTTCTTATCCGAGCTGAACTTAGTCAACCCGGATCCATGCTTGGTAATGATCAAATTTATAACGTTATTGTTACAGCCCATGCTTTTGTTATAATCTTTTTTATAGTTATGCCAGTTATGATCGGGGGATTTGGTAATTGACTAGTCCCCCTCATGATCGGGGCCCCCGATATGGCTTTTCCGCGAATAAATAACATAAGCTTTTGACTTCTACCCCCATCATTTCTCCTCCTCCTCTCCTCTTCTTGCGTAGAGGCTGGGGCCGGTACAGGTTGAACAGTTTACCCCCCTCTTGCAGCAAACCTTGCTCATGCTGGACCAGCAGTAGACCTAACAATCTTCTCCCTTCACCTAGCTGGTGTTTCTTCTATCTTGGGAGCCATTAACTTTATTACAACTATCTTAAACATAAAACCCCCACTATGAACATTATTCCAAACACCCTTATTCGTGTGGTCTGTCTTAATTACTGCTATTCTACTTCTCCTCTCCCTTCCGGTTTTAGCTGCTGGAATCACCATACTTCTTACAGACCGCAACCTAAATACCTCATTTTTTGACCCAGCCGGAGGGGGGGACCCCATTCTTTATCAGCATCTGTTC?????????GCATCAAAAATTCAACAATTCCTCCAGCGAGGTTTATTTTCCACGTAACAATGCGGTGGAGTGGAAGCGTCACTGTCCCGCATGTGACGTTTGCAATTCTTCCAAAAATTGGGGTAAGAGAAAGGGAACATTGCACCAAAACTCTCTCATCAAAAAGAGGAAACTCAATGTGGAACATGCA---AAGAAG---AACAAAAATGGAAAAATCTCACCCCTCTGGAAGAAGAATAGGACCCTGAATCAAATCAAGAACAATTGCAAACACTTGCACCTTGACTCCAATTTACTGGTTGTTGACTATCCTTCCGATTTTACGAAGTCGGTCACATGCCAGGTGTGTGAACACATATTGTCTGATCCAGTGCAAACCTCATGCAAACATTTGTTCTGCAGGATTTGCATCCTCAAATATTTCAAGATCATGGGCTGCTACTGCCCATCTTGCAGATACACTTGCTTCCCAACGGACCTTGCACCACCTGTGAAGTCCTTTCTTAACATTTTAAACTCCTTGATCTTAAAGTGCTTAGTGACCGGATGTGACGAGGAAATCCTGCTTGGAAAATACTCTCAACATATCTCTAAACATAAAGAAATCAAAGGTAAAGATGCCTATGCCCATATCAACAAAGGAG????????????????TGTGGTATCTACCTCGCCTTTGGGTCCTCAATTTCCCTTTAGTGGGATTGACGACCGGGAAAACTGGCCTATTGTCTTCTACAACAAGACCTGCCAATGCCGGGGAAACTTCATGGGCTACAATTGCGGTGATTGCAAATTTGGTTTCATCGGCTCCAACTGTACGGTGAGAAGAACCTTGGTCAGGAAGGAGATCTTCAAGATGACTGCAGCGGAGAAGGACAAGTTTATCGCTTACCTCAATCTGGCCAAACGCACCGTCAGCCTAGACTACGTCATCGCCACCGGGACCTACGAGCAAATGAATAATGGTTCCGAGCCACTTTTTGCGGACATCAGCGTATACGACCTCTTTGTGTGGCTGCACTACTACGCCTCCAGGGACACTTTCCTAGAAGGTGACCTCGTGTGGAGTGATATTGACTTTGCCCACGAAGCGCCAGCCTTTTTGCCATGGCACCGGTTCTTCTTGCTTCACTGGGAGCATGAAATTCAGAAGGTTGCAGGGGACGAGAACTTCACCATTCCC????????????
miroslawae ??CCTGACCTT-TAATCAATTTTTACTTAACTTACACATGCAAGTCTCCGCACCCCCGTGAA-AACGCCCTTAC-CCCCC---TTCTGGAATAAGGAGCCGGTATCAGGCAC-AAT-ATTAGCCCAAAACACCTAGCCA-CGCCACCCCCACAAGGGTCTCCAGCAGTGATTAACATTGAATATAAGTGACAACTTGATTCAGTCAAAGTAAACAGAGTCGGCAAA-T-CTGGTGCCAGCCGCCGCGGTTACA--CCACATGACTCAAATTGATTTA-AATCGGCGTAAAGCGTGATTACCC------CCCCCCCCCTTTTTTTATTAGAGCTAAACTTAAATCTTCCTGTCATAAGCTTATTTA-TTTTTAACCCAAACAACGAAAGTTACTCTAAC-CCACTAAACTTGAATTCACGAAAACTTGGGTACAAACTGGGATTAGATACCCCACTATGCCAAGTTGTAAACTTTTAACTTACACCC--TCCACTCGCCAGGAAACTACGAGCT-AAGCTTAAAACCCAAAGGACTTGACGGTG-CCCCACATCCCCCTAGAGGAGCCTGTCCTATAATTGATGACCCCCGCTAAACCTCACCATTCTTAG--CCTATCAGCCTGTATACTTCCGTCGTCAGCTAACCACATGAGTGA--AACCCAGTAAGCCCAA-TGGT-------------TTC-CCGCCAAAACGTCAGGTCAAAGTGCAGCAAATAGAATGG-GATCAGATGGGCTACACTTTCT-AATATAG-AAAAT-ACGAA-AGACTG-CGTGAAACCTCAGTCAGAAGGCGGATTTAGAAGTAAAAAGAAATTAGAGAGTTCTTTTTAA-CTTGGTACTGGGGTGTGTACACACCGCCC--GTCACCCTCTTCAAAGCACCACATAA-TAGTAATTAACCCCCTATCG-CAATCTAGAAGAGGCAAGTCGTAACATGGTAAGTGTACCGGAAG??????????????????????????????????????????????????????????????????????????????????????????????????????????????????????????????????????????????????????????????????????????????????????????????????????????????????????????????????????????????????????????????????????????????????????????????????????????????????????????TCTCAGAAAAAGAATTTTAGTCCAACCTAAAGTTACTT-TAATATAA-TTAAATAAAAATTCGACTTTAGAGCAACTCAAATAAGGTACAGCCTATTTGAGACAGGGAACAACCTTCACCAATGGGTAAACAACCTA----GTAATATAATTAAGTAGGCCTAAAAGCAGCCACCTTT-TAAAAAGCGTCAAAGCTTTTTTACAAA---ACTCAAC-AATAATTTTATTTCCCACATGACCCCTTCAAC----TGTACTGAGAACTTCTATACTATTATAGAACCTTTTATGTTAAAACTAGTAACAAGAAG-TAAAACTTCTCTTTTATGTAAACGTAAGTCAGTAAGGACCCCCCACTGACATTTAACAGACCA-CTATAAAATAGTAA-----CCCCTACTGGAAAATCCTATTACAC----CTCACTGTTAACCTAACACAAGAACATTACAAGACAGATTAAAAGAA-AGAGAAGGAACTCGGCAAATCACTAACCCCGCCTGTTTA-CCAAAAACATCGCCTCTTG-------TAAACATAAGAGGTCCAGCCTGCCCAGTGAC---TTTAGTTCAACGGCCGCGGTATCCTAACCGTGCAAAGGTAGCGTAATCACTTGTCTTCTAAATAGAGACTTGTATGAAAGGCATCACGAGGGTCAAACTGTCTCCTTTTTCCAATCAGTGAAACTAATCTCCCCGTGAAAAAGCGGGAATAATATTATAAGACGAGAAGACCCTATGGAGCTTTAAACTTATCAGCACCTACATT----------------TAACCAAATTA-----AC--CTCTCT---TTTCAC--CTTGCTG-TGAGTTTTAGGTTGGGGTGACCGAGGAGAAAAATAAATCCTCCCCAATGAAATAGAACCA----TCTCTTAAGTGGAAAGTTACACCTTGACACATCAAAACTCTTGACATCTATTGACCCAACA-TTTTGACCAACGAACCAAGTTACCCTAGGGATAACAGCGCCATCCATTTTGAAAGTTCCTATCGACAAATGGGCTTACGACCTCGATGTTGGATCAGGGTAC----CCAAGTGGTGTAGC-CGCTACT-AATGGTTCGTTTGTTCAACGATTAAAACCC?????????????????????????GAGCCGGCATGGTTGGAACTGCCCTAAGCCTTCTTATCCGAGCTGAACTGGGACAACCAGGATCATTGCTCGGCAATGACCAGGCCTACAACGTAATTGTTACAGCCCACGCTTTTGTTATGATTTTTTTTATAGTAATACCAGTCATAATCGGAGGGTTTGGTAATTGATTAATTCCACTAATGATCGGAGCCCCAGATATAGCCTTTCCCCGGATGAATAACATGAGCTTCTGGCTTCTTCCCCCATCTTTTTTCCTCCTTCTCTCCTCCTCCTGCATTGAAATAGGAGCCGGCACTGGCTGAACAGTCTACCCCCCCTTATCTGCAAGCCTTGCCCATGCTGGTCCAGCAGTAGATTTAACCATCTTCTCGCTTCACCTAGCTGGCATCTCTTCTATTCTTGGAGCTATTAATTTTATTACAACAATTCTAAATATAAAACCCCCATCGTGAACCCTATTTCAAGTACCCCTATTTGTTTGATCTGTCCTAATCACTGCTATTCTACTTCTTCTTTCTCTCCCAGTTTTAGCCGCCGGAATCACAATACTCCTCACAGACCGTAACTTAAACACTTCATTCTTTGACCCATCAGGGGGTGGAGACCCTATTTTATACCAACACCTATTT????????????????????????????????????????????ATTTTCCACGTAACGATGCGGTGGAGTGGCAGCGCCACTGTCCCGCATGTGACGTTTGCAATTCTTCCAAAAATTGGGGTAAGAGAAAGGGAACAATGCACCAAAACTCTCTCATCAAAAAGAGGAAACTCAATGTGGAACATGCA---AAGAAG---AACAAAAATGGAAAAATCTCACCCGTCTGGAAGAAGAATAGGACCCTGAATCAAATCAAGAACAATTGCAAACACTTGCACCTTGACTCCAATTTACTGGTTGTTGACTATCCTTCTGATTTTACGAAGTCGGTCACATGCCAGGTGTGTGAGCACATATTGTCTGATCCAGTGCAAACCTCATGCAAACATTTGTTCTGCAGGATTTGCATCCTCAAATACTTCAAGATCATGGGCTGCTACTGCCCATCTTGCAGATACACTTGCTTCCCAACGGACCTTGCACCACCTGTGAAGTCCTTTCTTAACATTTTGAACTCCTTGATCTTAAAGTGCTTAGTGACCGGGTGTGACGAGGAAATCCTGCTTGGAAAATACTCTCAACATATCTCTAAACATAAAGAAAT?????????????????????????????????????????????????????????????????????????TCGGGTCCTCAATTTCCCTTTAGTGGGATTGACGACCGGGAAAACTGGCCTATTGTCTTCTACAACAGGACCTGCCAATGCCGGGGAAACTTCATGGGCTACAATTGCGGTGATTGCAAATTTAGCTTCATCGGCCCCAACTGTACGGTGAGAAGAACCATGGTCAGGAAGGAGATCTTCAAGATGACTGCGGCGGAGAAGGACAAGTTCATCGCCTACCTCAATCTGGCCAAACGCACCGTCAGCCCAGACTATGTCATCGCCACCGGGACCTACCAGCAAATGAATAATGGTTCCGAGCCCCTTTTTGCGGACATCAGCGTGTACGACCTCTTTGTGTGGCTGCACTACTACGCCTCCAGGGACTCTTTCCTAGAAGGTGACCTCGTGTGGAGTGATATTGACTTTGCCCACGAAGCGCCAGCCTTTTTGCCCTGGCACCGGTTCTTCTTGCTTCACTGGGAGCATGAAATT????????????????????????????????????????????????
flavomaculatus GTCCCAGCCTTAAAATCAACTATTACTTAATTTACACATGCAAGTCTCCGCACCCCCGTGAA-AATGCCCTTAC-AACC---CATCAGGAATGAGGAGCTGGTATCAGGCAC--AAAATTTGCCCAAGACACCTAGCCA-CGCCACACCCACAAGGGTTCTCAGCAGTGATAAAAATTGTTTATGAGCGCTAGCTTGACTCAGTTAAAGTAAAGAGGGCCGGCAAA-T-CTGGTGCCAGCCGCCGCGGTTACA--CCATTAGGCTCAAATTGATTTT-GTTCGGCGTAAAATGTGATTAAAA-------CCTT------TTTACATTAGAGTTAAACTTAAACTAGGCTGTCGCAAGCTTGTAGT-TGGGAAAACCAGAA-ACGAAAGTTACTCTAAC-TAACCCCATTTGAACTCACGAAAACTTGATCACAAACTAAGATTAGATACCTTACTATG-CAAGTCACAAACTTTTA-TTTACACCC----AAATCGCCAGGGTATTACGAGCA-AAGCTTAAAACCCAAGGGACTTGACGGTA-CCCCATATCCACCTAGAGGAGCCTGTCCTATAATTGATAACCCCCACTAAACCTCACCACCATTAGC-TTATTCAGCCTGTATACTTCCGTCGTCAGCTTACCCCGTGAGCGA--AATAAAGTCAGCATAA-CGCC-------------TTT-CCACCAATACGTCAGGTCAAGGTGCAGCAAACATGGTGG-GAAGAGATTGGCTACACTTTCT-AAATTAG-AATAC-ACGAA-AGACTAACATGAAAACCAAGTCAGAAGGTGGATTTAGTAGTAAAAAGAAAATAGAGTGTTCTTTTTAA-TTTGGCCCTGGGGTGTGTACACACCGCCC--GTCACCCTCTTCATAGCG-TAAACTT--AGTATTTAACACTCCCTAG-CACTGAAGAAGAGGTAAGTCGTAACATGGTAAGTATACCGGAAG????AAAATATTTTTATAATTAAGTAAAGACGATTGAAAAATTAACAAGAGCAATAAAATTGTACCGCAAGGGATAGTTGAAATAGAAGTGAAATAAAA-TTTTAAGCCTTAAAAAGTAGAGC--TTACCCCTCGTACCTTTTGCATCATGGTTTAACTAGTTTAATTAAGCAGAACG-ATTTAAAGTTTAACCTCCCGAAACTAAGTGAGCTACTTCAGGACAGCC-CAAGAGCCAACCCCCCGACGTTGTAAAGTCGCGGGAAGATCCTGAAGTAGTGGTGATATACCTAACGAACATAGTGATAGCTGGTTACTCAGGAAAAGAATTTTAGTTCAACCTAAAGAACCTT-AAGTATTA--AAAACATAAATTTGTCTTTAGAGTAATTCAATCAAGGAACAGCTTGTTTGAATCAGGACACAACCTTGATCACAGGATAATGAATTT-T-CCAGAACACAACTAAGTGGGCCTAAAAGCAGCCATCTA--ACAAAAGCGTTAAAGCTTCACTGTT-----TTCCAATGAATACCTTAC-ACTTCAC-AGACTCCTTCAAT----AGTACCGAGTACATCTATA-TTTTATAGAAAATTTTATGTTAAAACTAGTAACAAGAAG-TCATTCTTCTCCTCAATGCAAGTATACCCCAGCAAGAACCCACCACTGGAAATTAACAACCC------TAAGCAGAAA------CCTAACAAGAAAAATCTCCTTAA-----TAATCTGTTAACCTAACACAAGAGCATCCCAAGAAAGATTAAAAGAA-AAAGAAGGAATTCGGCAAA-CTCACGCCCCGCCTGTTTA-CCAAAAACATCGCCTCTTG------AGCTATATAAGAGGTCCAGCCTGCCCAGTGAC----TTTGTTTAACGGCCGCGGTATCCTAACCGTGCGAAGGTAGCGTAATCACTTGTTCTTTAAATAAGGACTAGTATGAAAGGCATCACGAGGGCAAAACTGTCTCCTTTTTCTAATCAGTGAAACTAATCTCCCCGTGAAGAAGCGGGGATATCATTATAAGACGAGAAGACCCTTTGGAGCTTTAAATTGAACGCCACCTATATTTTTATTTTAA---TTTCCTGAAA-TCA----ACA-AATAAAA---TAACAC-CCTGGCTA-TAAATTTTAGGTTGGGGCGACCGCGGAGAAAAATTCATCCTCCACATTGTTAAG-AAC------TATCTTAAACGAAAAGCAACAACTTTATGTATCAGTAAAATTGACATCTATTGACCCATTA--TTTGATCAACGAACCAAGTTACCCTAGGGATAACAGCGCCATCCACTTTAAGAGCTCATATCGACAAGTGGGCTTACGACCTCGATGTTGGATCAGGGTAT----CCAAGTGGTGCAGC-AGCTACT-TAAGGTTCGTTTGTTCAACGATTAAAACCC?????????????????????????????????????????????????????????????????????????????????????????????????????????????????????????????????????????????????????????????????????????????????????????????????????????????????????????????????????????????????????????????????????????????????????????????????????????????????????????????????????????????????????????????????????????????????????????????????????????????????????????????????????????????????????????????????????????????????????????????????????????????????????????????????????????????????????????????????????????????????????????????????????????????????????????????????????????????????????????????????????????????????????????????????????????????????????????????ATTTCCCGCGTAACAATGCTGTGGACTGGAAGCGTCACTGTTCCGCATGTGACGTTTGCAATTCTTCTAAAAATTGGGGTAAGAGAAAGGGAACAATAAACCAAAACTCTCTCATCAAAAAGAGGAAACTCAATGTGGAACAAGGA---AAGAAGAACAACAAAAATGGAAAAATGTCCCCCCTCTGGAAGAAGAATAGGACCCTGAATCAAATCAAGAACCATTGCAAACACTTGCACCTTGACTCCAATCTACTGGTTGTTGACTATCCTTCCGATTTTACGAAGTCGGTCACATGCCAGGTGTGTGAACACATATTGTCTGATCCAGTGCAAACCTCATGCAAACATTTGTTCTGCAGGATTTGCATTCTCAAATACTTCAAGATCATGGGCTGCTACTGCCCATCTTGCAGACACACTTGCTTCCCAACGGACCTTGCACCACCTGTGAAGTCCTTTCTTAACATTTTAAACTCCTTGATCTTAAAGTGCCCAGTGACTGGATGTGATGAGGAAATCATGCTTGCAAAATACTCTCAACATATTTCCAAACATAAAGAAAT?????????????????????????????????????????????????????????????????????????TTGGGTCCTCAATTTCCCTTTAGTGGGATTGACGATAGGGAAAACTGGCCTATCGTCTTCTACAACAGGACCTGCCAATGCCGAGGCAACTTCATGGGCTACAACTGTGGAGATTGCAAATTTGGTTTCATCGGCCCCAACTGTACAGTGAGAAGAACGATGGTCAGGAAGGAGATCTTCAAGATGACTACTGCGGAGAAGGAAAAGTTAATTGCCTACCTCAATCTTGCCAAACACACCGTCAGCACAGAATATGTCATTGCCACTGGGACCTACGAGCAAATGAATAATGGTTCCACCCCACTATTTGCAGACATCAGCGTGTACGACCTGTTTGTGTGGCTGCACTATTACGCCTCCAGGGACGCTTTCCTAGAAGGTGACCTCGTGTGGGGAGATATTGACTTTGCCCACGAAGCGCCAGCCTTTTTGCCCTGGCATAGGTTCTTCTTGCTTCACTGGGAGCATGAAATT????????????????????????????????????????????????
binotatus GTCCCAGCCCTTAAATCAATTATTACTAGATTTACACATGCAAGTCTCCGCACCCCTGTGAA-TACGCCCTAAA-ATCC---CACCCGGACTAAGGAGCCGGTATCAGGCAC-AACAATTTGCCCAAGACACCTAGCCT-CGCCACTCCCACAAGGGCATGCAGCAGTGATTAAAATTGAATATTGACATCAGTCAGACTCAGTTAATGTAAGCAGAACCGGCAAA-T-GTGGTGCCAGCCGCCGCGGATACA--CCACCAGGCTCAAATTGATTTTTCACCGGCGTAAAGCGTGATTAAAG-------AACTT-----ATTAAACTAGGGCTTAACTTAAACTAATATGTTATAATTTAGCTTT-AAGGAGAACCAAAC-ACGAAAGTTACCCTATT-TAACCCCACTTGAACCCACGACATCTAGGACACAAACTGGGATTAGATACCCCACTATGCCTAAATGTAAACCTTTA-TTTACATCA----CCATCGCCCGGATACTACAAGCC-ACGCTTAAAAACCAAGGGACTTGACGGTA-TCTCATACCCCACTAGAGGAGCCTGTCGCACAATCGATAACCCCCGCTAAACCTCACCACTCTTAGC-TTATTCAGCCTGTATACTTCCGTCG-CAGCCTATCATATGAATGA--ATCTTAATAGGCCAAA-TGAT-------------TT--TCATCAATACGTCAGGTCAAAGTGCAGCCAACAGAGCGG-AAGCAGATGGGCTACATTTTCT-AAATTAG-ACCAT-ACGAA-AGATTA-AATGAAAC-ATAATCAGAAGGTGGATTTAGTAGTAAGGGCAAAGCAGAGAGCTCCCCTTAATACAGGCACTGGGATGTGTACAAACCGCCC--GTCACCCTCTTCAAATCT-AAACGAT--AGTACTTAACATCATTAAA--ACAACAGAAGAGGTAAGTCGTAACATGGTAAGTGTACCGGAAG????AAAGTATTCTTCTAATCTAGTACAGACGATTGAAAAATTTCTACGTAGCGATAAACTGTACCGTAAGGGAATGGTGAAATACATGAAACAT-----CTTTAAGCACTACAAAGTAGAGA--CTAATCCTCGTACCTTTTGCATCATGGTTTAACTAGTCTAATCAGGCAAAAAG-TCTTAAAGTCTGCCACCCCGAAGCCAAGTGAGCTATCTAAGAACAGCCCTCAGAGCCAACCCGTCCCTGTTGCAAAAGGGTGGGAAGATTCTTAGATAGAAGTGAAAAGCCTAACGAACTTAGCGATAGCTGGTTGCTCAAGAAAAGAATCTTAGTTCAACCTAAAGCCCCCAACTGTTTCT-GTAAACTAACCTCTGGCTTTAGAGCAATTCTAATAGGGCACAGCCTGTTAGAAGAAGAATACAGCCTAACCTTATGGGTAAACACAA----AGCCCAAGCAATTAAGTGGGCCTAATAGCAGCCACCTTAAAATAAAACGTCCAAGCCAAACTGCTAA-----CGCTTTAAATAACCAA-TTCCCCC-TGAACCCTTTTAC----ACTACTGAGCTATTCTATGTCCTCATAGAAATATTTATGTTAAAACTAGTAATAAGAAAATAGAATTTCTCTTAAATGCAAATGTAAATCAGATTTGACCCCCCACTGAGCCTTAACAGCCC--CCAATAAATACTAA------AAACACAAGAAAACTCCTATTTAT----CCCACTGTTAACCTGACACAAGAGCATTACAAGAAAGATTAGAAGAG-AAAGAAGGAACTCGGCAAA--CCTAATTCCGCCTGTTTA-CCAAAAACATCGCCTTTTG------AAATATATAAGAGGTCCAGCCTGCCCAGTGAC---TCATGTTTAACGGCCGCGGTATCCTAACCGCGCAAAGGTAGCACAAGTAATTGTCTTTTAATTGTAGAAGTGAATGAAAGGCACCACGAGGATTAAGCTGTCTCCTTTCTCCAATCAATGAAACTAATCTTCTCGTGAAAAAGCGAGAATAACCCCATAAGACGAAAAGACCCTATGGAGCTTTAAACAAC-TAACACCTGCTCACA---------------------------------GTACCCC---GAGCAC-CCTGATTA-CAAGTTTTTGGTTGGGGCGACCACGGAGCACAACACACCCCCCGCGTTGAAGAC------A--CTTCGTAAATAAATAAGCAACAGCTTTATGAATCAATAA-ATTGACACA-ATTGACCCAATA-TTTTGATCAACGAACCCAGTTACCCTAGGGATAACAGCGCCATCCGCTTCAAGAGCACACATCGACAAGCGGGCTTACGACCTCGATGTTGGATCCGGGTAA----CCAAGTGGAGTAAC-TTCTACT-TAAGGTTCGTTTGTTCAACGATTAAAACCC?????????????????????????????????????????????????????????????????????????????????????????????????????????????????????????????????????????????????????????????????????????????????????????????????????????????????????????????????????????????????????????????????????????????????????????????????????????????????????????????????????????????????????????????????????????????????????????????????????????????????????????????????????????????????????????????????????????????????????????????????????????????????????????????????????????????????????????????????????????????????????????????????????????????????????????????????????????????????????????????????????????????????????????????????????????????????????????????ATTTCCCACGTAACAATGCTGTGGAGTGGAAGCCTCACTGTTCCACATGTGACGTTTGCAATTCCTCTAAAAATTGGGGTAAGCGAAAGGGAACAGTACACCAAAACTCTCTCATCAAAAAGAGGAAACTCAGTGTAGAACATGGAAAGATGAAG---AACAAAAATGGAAAAACCTCACCCCTCTGGAAGAAGAATAGGACCCTGAATCAAATCAAGAACAATTGTAAACACTTCCACCTTGACTCCAATTTACTGGTTGTTGACTATCCTTCCGATTTTACGAAGTCAGTCACATGCCAGGTGTGTGAGCACATTTTGTCTGATCCAGTGCAAACCTCATGCAAACATTTGTTCTGCAGGATGTGCATCCTCAAATACTTCAAGATGATGGGTTGCTACTGCCCATCTTGCAGACACACTTGCTTCCCAACAGACCTTGCACCACCTGTGAAATCTTTTCTTAACATCTTAAATTCCTTGGTGTTAAAGTGCACAGTGACTGGATGCGATGAGGAAATTTTGCTTGGAAAATACGCTCAACATATCTCCAAACATAAAGAAAT?????????????????????????????????????????????????????????????????????????TCAGGTCCTCAGTTTCCCTTTAGTGGGATAGACGATAGGGAAAACTGGCCTATTGTCTTCTACAACAGGACCTGCCAATGTCAAGGCAATTTCATGGGCTACAATTGTGGAGATTGTAAATTTGGTTTCATCGGCCCCAACTGTACGGTGAGAAGGATGATGATCAGGAAAGAAATCTTCAAGATGACTTCAGCAGAGAAGGACAAGTTTATTGCCTACCTCAATCTGGCCAAACGCACCGTCAGCTCAGACTATGTCATCGCCACCGGAACCTACGAGCAAATGAATAATGGCTCCAACCCACTTTTTGCAGACATCAGCGTGTATGACCTGTTTGTGTGGCTGCACTATTACGCCTCCAGAGAYGCGTTCCTCGAAGGTGGCCTTGTGTGGGCAAATGTTGACTTTGCTCATGAAGCGCCAGCTTTTTTGCCCTGGCACAGGTTCTTCTTACTTCACTGGGAACATGAAATT????????????????????????????????????????????????
bracki ?????????????????????????????????????????????????????????GTGAA-AACGCCCTTAC-CTCCCC-GCCCCGGAATAAGGAGCTGGTATCAGGCAC-AATAATTTGCCCAAAACACCTAGCCA-CGCCACCCCCACAAGGGTCCTCAGCAGTGATAAACATTGAATATAATTGCCAACTTGATTCAGTTAAAGTAAACAGAGCCGGCAAA-T-CTGGTGCCAGCCGCCGCGGGTACA--CCACATGACTCAAATTGATCTA--AACGGCGTAAAGCGTGATTAAAGACCTCCCCCCCC-----CCCCCATTAGAGTTAAACCTAAATTCTCCTGTGATAAGCTTATTTA-CTTTAAACCCAAACAACGAAAGTTACTCTAAA-TTACCCAACTTGAACTCACGAAAACTTGGATACAAACTGAGATTAGATACCCCACTATGCCAAGTCGTAAACTTTTA-CCTACCCAT----CCCCCGCCAGGAAACTACGAGCT-AAGCTTAAAACCCAAAGGACTTGACGGTA-CCCCACATCCCCCTAGAGGAGCCTGTCTTATAATCGATGCCCCCCGCTAAACCTCACCATTCTTAG--CCTTTCAGCCTGTATACTTCCGTCGTCAGCCAACCACATGAGTGA--AACTTAGTGAGCCTAA-TGAC-------------CAC-CCGCCAAAACGTCAGGTCAATGTGCAGCAAACAGAATGG-GAACAGATGGGCTACACTTTCT-AATTTAG-AAAAT-ACGGA-AGACTAATGTGAAACCTAAGTCAAAAGGTGGATTTAGAAGTAAAAAGAAATTAGAGCATTCTTTTTAA-TCTGGTACTGGGGTGTGTACACACCGCCC--GTCACCCTCTTCGAAGCACTACATAA-TAGTAACTAACCCCAGCCTG-CAACCTAGAAGAGGTAAGTCGTAACATGGTAAGTGTACCGGAAG????AAAATATTCTAATGTTTCAGTAAAGACGATTAAAAAATCAACTCGAGCAATAAATTTGTACCGCAAGGGAAAGATGAAATTAAAATGAAATTAA--TTTTAAGCACAAAAAAGTAGAGA--CCCACCCTCGTACCTTTTGCATCATGGTTTAACTAGCCCAATTAAGCAAAAAG-ATTTAAAGTTTAACATCCCGAAACTAAGTGAGCTACTTCAAGGCAGCTATAAGAGCGAACCTGTCTACGTTGTAAAGTAGTAGGAAGACCTTGAAGTAGAGGTGACAGACCTAACGAACTTAGTGATAGCTGGTTTTTCAGGAAAAGAATTTTAGTCCAACCTAAAGTTACCT-TAATATAA-CTAAATAAGAACTCAACTTTAGAGCAACTCAAATAAGGTACAGCCTATTTGAGACAGGAAACAACCTTTACCAACGGGTAAACATTTCAC--CGTAATATTACTAAGTAGGCCCAAAAGCAGCCACCTTT-AAAAAAGCGTCAAAGCTTATGTGTACA---ACTCAAC-AATAACCACA-CTCACAA-TGACCCCTTCAAC----CGTACTGAAAATTCCTATACTTCTATAGGACCTTTTATGTTAAAACTAGTAACAAGAAG-TAATACTTCTCTTTTATGTAAACGTAAGTCAATAAGGACCCCCCACTGACAATTAACAGAACA--TCTAATATAGTAAA----CCCCCACTGGAAAACCCTATTATAA----TACGCTGTTAACCTAACACAAGAACATCTCAAGAC-GATTAAAAGAA-AAAGAAGGAACTCGGCAAATACCTAACCCCGCCTGTTTA-CCAAAAACATCGCCTCTTG-------TAATCATAAGAGGTCCAGCCTGCCCAGTGAC---TCCAGTTTAACGGCCGCGGTATCCTAACCGTGCGAAGGTAGCGTAATCACTTGTCTTCTAAATAAAGACTTGTATGAAAGGCATCACGAGGGTCAAACTGTCTCCTTTTTCTAATCAGTGAAACTAATCTCCCCGTGAAAAAGCGGGGATAATATTATAAGACGAGAAGACCCTATGGAGCTTCAAACTTAGCAGCACTTGCCCT----------------TAACTAAATTA---------ACCCCA---CTACAC--CTTGCTG-TAAGTTTTAGGTTGGGGTGACCGAGGAGAAAAACTAATCCTCCCCAATGAA-TAGAACCT----CATTTTAAGTAAAAAGCCACACCTTAATACATCAATACCCTTGACATCTATTGACCCAATA-TTTTGACCAACGAACCAAGTTACCCTAGGGATAACAGCGCCATCCATTTTGAGAGCTCCTATCGACAAATGGGCTTACGACCTCGATGTTGGATCAGGGTAC----CCAAGTGGTGTAGC-CGCTACT-AATGGTTCGTTTGTTCAACGATTTAAACCC?????????????????????????????????????????????????????????????????????????????????????????????????????????????????????????????????????????????????????????????????????????????????????????????????????????????????????????????????????????????????????????????????????????????????????????????????????????????????????????????????????????????????????????????????????????????????????????????????????????????????????????????????????????????????????????????????????????????????????????????????????????????????????????????????????????????????????????????????????????????????????????????????????????????????????????????????????????????????????????????????????????????????????????????????????????????????????????????ATTTTCCACGTAACGATGCGGTGGAGTGGAAGCGTCACTGTCCCACGTGTGACGTTTGCAATTCTTCCAAAAATTGGGGTAAGAGAAAGGGAACAATGCACCAAAACTCTCTCATCAAAAAGAGGAAAATCAATGTGGAACATGCA---AAGAAG---AACAAAAATGGAAAAATCTCACCCCTCTGGAAGAAGAATAGGACCCTGAATCAAATCAAGAACAATTGCAAACACTTGCACCTTGACTCTAATTTACTGGTTGTTGACTATCCTTCCGATTTTACGAAGTCGGTCACATGCCAGGTGTGTGAACATATATTGTCTGATCCAGTGCAAACCTCATGCAAACATTTGTTCTGCAGGATTTGCATCCTCAAATACTTCAAGATCATGGGCTGCTACTGCCCATCTTGCAGATACACTTGCTTCCCAACGGACCTTGCACCACCTGTGAAGTCCTTTCTTAACATTTTAAACTCCTTGATCTTAAAGTGCTTAGTGACCGGATGTGACGAGGAAATCCTGCTTGGAAAATACTCTCAACATATCTCTAAACATAAAGAGAT?????????????????????????????????????????????????????????????????????????TTGGGTCCTCAATTTCCCTTTAGTGGGATTGACGATCGGGAAAACTGGCCTATTGTCTTCTACAACAGGACCTGCCAATGCCAGGGCAACTTCATGGGCTACAAGTGCGGCGATTGCAAATTTGGTTTCATCGGCCCCAACTGTACGGTGAGAAGAACCATGGTCAGGAAAGAGATCTTCAAGATGACTGCGGCAGAGAAGGACAAGTTCATCGCCTACCTCAATCTGGCCAAACGCACCGTCAGTCCAGACTATGTCATCGCCACCGGGACCTACCAGCAAATGAATAATGGTTCCGAGCCCCTTTTTGCGGACATCAGCGTGTACGACCTCTTTGTGTGGCTGCACTACTACGCCTCCAGAGACTCTTTCCTAGAAGGTGACCTCGTGTGGAGTGATATTGACTTTGCCCACGAAGCACCAGCCTTTTTGCCCTGGCACAGGTTCTTCTTGCTTCATTGNGAGCATGAAATT????????????????????????????????????????????????
nicoleae1 GTCCTAGCCTTAGTATCAATCCTTACTTAAATTATACATGCAAGTCTCCGCACCCCAGTGAA-AACGCCCTTAA-ACTCC---TTCAGGAACAAGGAGCCGGTATCAGGCAC-ATTAATTTGCCCAAGACACCTAGTCA-CGCCACTCCCACAAGGGTCTTCAGCAGTAATAAACATTGAATATTAGTGAAAACTTGATTCAATTAAGGTAAACAGAGCCGGCAAA-CACCGGTGCCAGCCGCCGCGGCTACACCCCTCGGGGCTCAAATTGA-TAA-AATCGGCGTAAAGAGTGATTAAAG------TGCACCCA---CTCATGATAGAGTTAAAACTAAATCTTCCTGTTATAAGCTTATTTATTTTTAAACCCAAATAACGAAAGTTACTCTATG-CCCCTCAACTTGAATTCACGAAAACTCGGACACAAACTGGGATCAGATACCCCACTATGCCAAGTTGTAAACCTTAA-CTTACACCA----TCATCGCCAGGGTACTACGAGCA-AAGCTTAAAACCCAAAGGACTTGACGGTG-CCCTACA-CTTCCTAGAGGAGCCTGTCTCATAATTGATTATCCCCGCTAAACCTCACCACTCTTTG--CCTCTCAGCTTGTATACTTCCGTCGTCAGCCAACCACATGAGTGA--AATTCAGCAAGCCTAA-TGTC-------------TAC-TCATCAAAACGTCAGGTCAAAGTGCAGCTAATAGAGTGG-GAACAGATGGGCTACACTTTCT-AGTATAG-AAAAC-ACGAA-AAACTG-TGTGAAACCATAGTCAGAAGGTGGATTTAGAAGTAAAAAGAAATCAGAGCGTTCTTTTTAA-TCTGCCATTGGGGCATGTACAAACCGCCC--GTCACCCTCTTCGAAGCATAAAGATA-TAGTAATTAACCATCCACCG-CATAAGAGAAGAGGCAAGTCGTAACATGGTAAGTATACCGGAAG?????????????????????????????????????????????????????????????????????????????????????????????????????????????????????????????????????????????????????????????????????????????????????????????????????????????????????????????????????????????????????????????????????????????????????????????????????????????????????????????????????????????????????????????????????????????????????????????????????????????????????????????????????????????????????????????????????????????????????????????????????????????????????????????????????????????????????????????????????????????????????????????????????????????????????????????????????????????????????????????????????????????????????????????????????????????????????????????????????????????????????????????????????????????????????????????????????????????????????????????????????????????????????????????????????CGCCTCTTGCTA-ATATTAATATAAGAGGTCCAGCCTGCCCAGTGAC---TTCTGTTTAACGGCCACGGTATCCTAACCGTGCGAAGGTAGCGTAATCACTTGTTTTTTAAATAAAGACTAGTATGAAAGGCATCACGAGAATTAAACTGTCTCCTTTTTCTAATCAGTGAAACTAATCTTCCCGTGAAAAAGCGAGAATAAAATTATAAGACGAGAAGACCCTATGGAGCTTTAAACTT-ACAGCATTTGTTCT----------------AAACTAAAATA-----AC-ACATATC---CTACAT--ATTGCCA-TAAGTTTTAGGTTGGGGTGACCGCGGAGAAAAATTAATCCTCCACGATGAAATAGACTCA----ATTCTTTAGTAAAAAGCCACAACTTAGCACATCAAAACTCTTGACATTTTTTGACCCAATA-TTTTGATCAACGAACCAAGTTACCCTAGGGATAACAGCGCCATCCATTTTGAGAGCTCCTATCGACAAATGGGCTTACGACCTCGATGTTGGATCAGGGTAT----CCCAGTGGTGTAGC-CGCTACT-AATGGTTCGTTTGTTCAACGATTAAAACCC??????????????????????????AGCCGGTATAGTCGGGACAGCCCTTAGCCTTCTTATCCGAGCTGAACTTAGTCAACCCGGATCCATGCTTGGTAATGATCAAATTTATAACGTTATTGTTACAGCCCATGCTTTTGTTATAATCTTTTTTATAGTTATGCCAGTTATGATCGGGGGATTTGGTAATTGACTAGTCCCCCTCATGATCGGGGCCCCCGATATGGCTTTTCCGCGAATAAATAACATAAGCTTTTGACTTCTGCCCCCATCATTTCTCCTCCTCCTCTCCTCTTCTTGCGTAGAGGCTGGAGCCGGTACAGGTTGAACAGTTTACCCCCCTCTTGCAGCAAACCTTGCTCATGCTGGACCAGCAGTAGACCTAACAATCTTCTCCCTTCACCTAGCTGGTGTTTCTTCTATCTTGGGAGCCATTAACTTTATTACAACTATCTTAAACATAAAACCCCCACTATGAACATTATTCCAAACACCCTTATTCGTGTGGTCTGTCTTAATTACTGCCATTCTACTTCTCCTCTCCCTTCCGGTTTTAGCTGCTGGAATCACCATACTTCTTACAGACCGCAACCTAAATACCTCATTTTTTGACCCAGCCGGAGGGGGGGACCCCATTCTTTATCAGCATCTGTTC?????????GCATCAAAAATTCAACAATTCCTCCAGCGAGGTTTATTTTCCACGTAACAATGCGGTGGAGTGGAAGCGTCACTGTCCCGCATGTGACGTTTGCAATTCTTCCAAAAATTGGGGTAAGAGAAAGGGAACATTGCACCAAAACTCTCTCATCAAAAAGAGGAAACTCAATGTGGAACATGCA---AAGCAG---AACAAAAATGGAAAAATCTCACCCCTCTGGAAGAAGAATAGGACCCTGAATCAAATCAAGAACAATTGCAAACACTTGCACCTTGACTCCAATTTACTGGTTGTTGACTATCCTTCCGATTTTACGAAGTCGGTCACATGCCAGGTGTGTGAACACATATTGTCTGATCCAGTGCAAACCTCATGCAAACATTTGTTCTGCAGGATTTGCATCCTCAAATATTTCAAGATCATGGGCTGCTACTGCCCATCTTGCAGATACACTTGCTTCCCAACGGACCTTGCACCACCTGTGAAGTCCTTTCTTAACATTTTAAACTCCTTGATCTTAAAGTGCTTAGTGACCGGATGTGACGAGGAAATCCTGCTTGGAAAATACTCTCAACATATCTCTAAACATAAAGAAATCAAAGGTAAAGATTCCTATGCCCATATCAACAAAGGAG????????????????TGTGGTATCTACCTCGCCTTTGGGTCCTCAATTTCCCTTTAGTGGGATTGACGACCGGGAAAACTGGCCTATTGTCTTCTACAACAAAACCTGCCAATGCCGGGGAAACTTCATGGGCTACAATTGYGGTGATTGCAAATTTGGTTTCATCGGCCCCAACTGTACGGTGAGAAGAACCGTGGTCAGAAAGGAGATCTTCAAGATGACTGCAGCGGAGAAGGACAAGTTTATCGCTTACCTCAATCTGGCCAAACGCACCGTCAGCCTAGACTACGTCATCGCCACCGGGACCTACGAGCAAATGAATAATGGTTCCGAGCCACTTTTTGCGGACATCAGCGTGTACGACCTCTTTGTGTGGCTTCACTACTACGCCTCCAGGGACWCTTTCCTAGAAGGTGACCTCGTGTGGAGTGATATTGACTTTGCCCACGAAGCGCCAGCCTTTTTGCCATGGCACCGGTTCTTCTTGCTTCACTGGGAGCATGAAATTCAGAAGGTTGCAGGGGACGAGAACTTCACCATTCCC????????????
tribulosusMUBI6451 GTCCTAGCCTTAATATCAATCCTTACTTAAATTATACATGCAAGTCTCCGCACCCCAGTGAA-AACGCCCTTAA-ACTCC---TTCAGGAACAAGGAGCCGGTATCAGGCAC-ATTAATTTGCCCAAGACACCTAGTCA-CGCCACTCCCACAAGGGTCTTCAGCAGTAATAAACATTGAATATTAGTGAAAACTTGATTCAATTAAGGTAAACAGAGCCGGCAAA-CACCGGTGCCAGCCGCCGCGGCTACACCCCTCGGGGCTCAAATTGA-TAA-AATCGGCGTAAAGAGTGATTAAAG------TGCACCCA---CTCATGATAGAGTTAAAACTAAATCTTCCTGTTATAAGCTTATTTATTTTTAAACCCAAATAACGAAAGTTACTCTATG-CCCCTCAACTTGAATTCACGAAAACTCGGACACAAACTGGGATCAGATACCCCACTATGCCAAGTTGTAAACCTTAA-CTTACACCA----TCATCGCCAGGGTACTACGAGCA-AAGCTTAAAACCCAAAGGACTTGACGGTG-CCCTACA-CTTCCTAGAGGAGCCTGTCTCATAATTGATTATCCCCGCTAAACCTCACCACTCTTTG--CCTCTCAGCTTGTATACTTCCGTCGTCAGCCAACCACATGAGTGA--AATTCAGCAAGCCTAA-TGTC-------------TAC-TCATCAAAACGTCAGGTCAAAGTGCAGCTAATAGAGTGG-GAACAGATGGGCTACACTTTCT-AGTATAG-AAAAC-ACGAA-AAACTG-TGTGAAACCATAGTCAGAAGGTGGATTTAGAAGTAAAAAGAAATCAGAGCGTTCTTTTTAA-TCTGCCATTGGGGCATGTACAAACCGCCC--GTCACCCTCTTCGAAGCATAAAGATA-TAGTAATTAACCATCCACCG-CATAAGAGAAGAGGCAAGTCGTAACATGGTAAGTATACCGGAAG??????????????????????????????????????????????????????????????????????????????????????????????????????????????????????????????????????????????????????????????????????????????????????????????????????????????????????????????????????????????????????????????????????????????????????????????????????????????????????????TCTCAGAAAAAGAATTTTAGTCCAACCTAAAGTTACCT-TAATACAA-CTATATATAAATGCAACTTTAGAGCAACTCAAATAAGGTACAGCCTGTTTGAGATAGGAAACAACCTTTACTAACGGGTAATCTAATTAA--TGCAACGTAATCAAGTAGGCTTAAGAGCAGCCACCTTT-TAAAAAGCGTTAAAGCTTATATATAAG---CCCAATA-AATAACTAAA-ACCCCAT-CGACCCCTTTAAC----CGTACTGAGTACTCCCATACTTTTATGGAACCTTTTATGTTAAAACTAGTAACAAGAAG-TAACCCTTCTCTTTGATGCGAGCATAAATCAGTACGGACCCACCACTGATAATTAACAGACCC---AATAAATAGTAA------CCCAACTAGAAAACCCTATTATA-----CTCACCGTTAACCTAACACAAGAGCATCTCAAGATAGATTAAAAGAA-AAAGAAGGAACTCGGCAAACCATTAATCCCGCCTGTTTA-CCAAAAACATCGCCTCTTGCTANNNNNNNATATAAGAGGTCCAGCCTGCCCAGTGAC---TTCTGTTTAACGGCCACGGTATCCTAACCGTGCGAAGGTAGCGTAATCACTTGTTTTTTAAATAAAGACTAGTATGAAAGGCATCACGAGAATTAAACTGTCTCCTTTTTCTAATCAGTGAAACTAATCTTCCCGTGAAAAAGCGAGAATAAAATTATAAGACGAGAAGACCCTATGGAGCTTTAAACTT-ACAGCATTTGTTCT----------------AAACTAAAATA-----AC-ACATATT---CTACAT--ATTGCCA-TAAGTTTTAGGTTGGGGTGACCGCGGAGAAAAATTAATCCTCCACGATGAAATAGACTCA----ATTCTTTAGTAAAAAGCCACAACTTAGCACATCAAAACTCTTGACAT-TTTTGACCCAATA-TTTTGATCAACGAACCAAGTTACCCTAGGGATAACAGCGCCATCCATTTTGAGAGCTCCTATCGACAAATGGGCTTACGACCTCGATGTTGGATCAGGGTAT----CCCAGTGGTGTAGC-CGCTACT-AA?????????????????????????????????????????????????????GAGCCGGTATAGTCGGGACAGCCCTTAGCCTTCTTATCCGAGCTGAACTTAGTCAACCCGGATCCATGCTTGGTAATGATCAAATTTATAACGTTATTGTTACAGCCCATGCTTTTGTTATAATCTTTTTTATAGTTATGCCAGTTATGATCGGGGGATTTGGTAATTGACTAGTCCCCCTCATGATCGGGGCCCCCGATATGGCTTTTCCGCGAATAAATAACATAAGCTTTTGACTTCTGCCCCCATCATTTCTCCTCCTCCTCTCCTCTTCTTGCGTAGAGGCTGGAGCCGGTACAGGTTGAACAGTTTACCCCCCTCTTGCAGCAAACCTTGCTCATGCTGGACCAGCAGTAGACCTAACAATCTTCTCCCTTCACCTAGCTGGTGTTTCTTCTATCTTGGGAGCCATTAACTTTATTACAACTATCTTAAACATAAAACCCCCACTATGAACATTATTCCAAACACCCTTATTCGTGTGGTCTGTCTTAATTACTGCCATTCTACTTCTCCTCTCCCTTCCGGTTTTAGCTGCTGGAATCACCATACTTCTTACAGACCGCAACCTAAATACCTCATTTTTTGACCCAGCCGGAGGGGGGGACCCCATTCTTTATCAGCATCTGTTC???????????????????????????????????????????????????????????????????????????????????????????????????????????????????????????????????????????????????????????????????????????????????????????????????????????????????????????????????????????????????????????????????????????????????????????????????????????????????????????????????????????????????????????????????????????????????????????????????????????????????????????????????????????????????????????????????????????????????????????????????????????????????????????????????????????????????????????????????????????????????????????????????????????????????????????????????????????????????????????????????????????????????????TGTGGTATCTACCTCGCCTTTGGGTCCTCAATTTCCCTTTAGTGGGATTGACGACCGGGAAAACTGGCCTATTGTCTTCTACAACAAAACCTGTCAATGCCGGGGAAACTTCATGGGCTACAATTGCGGTGATTGCAAATTTGGTTTCATCGGCCCCAACTGTACGGTGAGAAGAACCGTGGTCAGAAAGGAGATCTTCAAGATGACTGCAGCGGAGAAGGACAAGTTTATCGCTTACCTCAATCTGGCCAAACGCACCGTCAGCCTAGACTACGTCATCGCCACCGGGACCTACGAGCAAATGAATAATGGTTCCGAGCCACTTTTTGCGGACATCAGCGTGTACGACCTCTTTGTGTGGCTKCACTACTACGCCTCCAGGGACACTTTCCTAGAAGGTGACCTCGTGTGGAGTGATATTGACTTTGCCCACGAAGCGCCAGCCTTTTTGCCATGGCACCGGTTCTTCTTGCTTCACTGGGAGCATGAAATTCAGAAGGTTGCAGGGGACGAGAACTTCACCATTCCC????????????
auriculatusMUBI6471 GTCCTGACCTTACAATCAATCTTTACTTAACTTACACATGCAAGTCTCCGCACCCCAGTGAA-AATGCCCTTAC-CCCCCC--TTCAGGAATAAGGAGCCGGTATCAGGCAC-AACAACCTGCCCAAAACACCTAGCCA-CGCCACTCCCACAAGGGTTCTCAGCAGTGATAAACATTAAATATAAGTGTCAACTTGACTTAGTTAAAGTAAACAGAGCCGGCCAA-T-CTGGTGCCAGCCGCCGCGGTTACA--CCTCATGACTCAAGTTGATTTA-AATCGGCGTAAAACGTGATTAAAG-------CCACC-----TCCCCATTAGAGTTGAAATTAAACCTGCCTGTAGCAAGACCGTTTT-TTTTAAACCCAAAC-ACGAAAGTTACTCTAAT-T--ATTTACTTGAATTCACGAAAACTTGGACACAAACTGAGATTAGATACCTCACTATGCCAAGTCGTAAACTCTTA-CTTACATCC----TCATCGCCAGGGCACTACGAGCT-AAGCTTAAAACCCAAAGGACTTGACGGTA-CCCCACATCCCCCTAGAGGAGCCTGTCCCATAATCGATACCCCCCGCTAAACCTCACCATTCTTAG--CCTTTCAGCCTGTATACTTCCGTCGTCAGCTAACCACATGAGTGA--AATTCAGTTGGCCTAA-TGAT-------------CTT-ACATCAAAACTTCAGGTCAATGTGCAGCAAATAGAATGG-AAACAGATGGGCTACACTTTCT-AACATAG-AAAATAACGAA-AGACAC-CGTGAAATCTGGGTCAAAAGGTGGATTTAGAAGTAAAAAGAAATTAGAGTATTCTTTTTAA-TCTGGCACTGGGGCGCGTACACACCGCCC--GTCACCCTCTTCGAAGCAATTAATAA--AGTAAATAACCACC-CCAG-CAGAAGAGAAGAGGTAAGTCGTAACATGGTAA??????????????????????????????????????????????????????????????????????????????????????????????????????????????????????????????????????????????????????????????????????????????????????????????????????????????????????????????????????????????????????????????????????????????????????????????????????????????????????????????????????TCTCAGGAAAAGAATTTTAGTCCAACCTAAAGCTGCCT-CATTATAC-TTAAATATAAATTCAACTTTAGAGCAACTCAAATAAGGTACAGCCTATTTGAATCAGGAAACAACCTTCACCAATGGGTAAACAATATC---TGCATTACAACTAAGTAGGCCTAAAAGCAGCCACCTTT-TAAAAAGCGTTAAAACTTAAATTCACG---CAACAACAAATAACCTAC-CCCATAC-TGACCCCTTCAAT----TGTACTGAGTATTTCTATATTATTATAGAACCTTTTATGTTAAAACTAGTAACAAGAAG-TAACACTTCTCTTTAATGTAAACGTAAGTCAGTAAGGACCCACCACTGACTATTAACAATTCA------CAATAGCAA------CTTCACTAGAAAATCCTATTATGTATACTTTATTGTTAACCTAACACAAGAACATCTCAAGACAGATTGAAAGAATAAAGAAGGAACTCGGCAAACCACTAACCCCGCCTGTTTA-CCAAAAACATCGCCTCTTG-------TAATTATAAGAGGTCCAGCCTGCCCAGTGAC---TTTTGTTTAACGGCCGCGGTATCCTAACCGTGCGAAGGTAGCGTAATCACTTGTTTTTTAAATAAAGACTAGTATGAATGGCATCACGAGGGTTATACTGTCTCCTTTTTCCAATCAGTGAAACTAATCTCCCCGTGAAGAAGCGGGGATAATGCCATAAGACGAGAAGACCCTATGGAGCTTTAAACTTAACAGCACTTGCAAC----------------TACTAAAAATA--------CCCCTAA---ACGCAT--CTTGCTG-AAAGTTTTAGGTTGGGGTGACCGCGGAGAAAAACTAATCCTCCCCATTGTAACAGATT------ATTCTTAAGTGAAAAGCCACAACTTGATACATCAACACTATTGACATCCATTGACCCAGTA-TTCTGATCAACGAACTAAGTTACCCTAGGGATAACAGCGCTATCCATTTTGAGAGTTCCTATCGACAAATGGGCTTACGACCTCGATGTTGGATCAGGGTAT----CCTAGTGGTGTAGC-CGCTACT-AATGGTTCGTTTGTTCAACGATTAAAACCC?????????????????????????GAGCCAGCATAATTGGAACAGCCCTTAGCCTTCTTGTCCGAGCTGAACTTAGCCAACCAGGATCCCTGCTTGGTAATGACCAACTTTATAATGTAATTGTTACAGCTCACGCTTTTGTTATAATTTTTTTCATGGTGATACCAGTTATAATCGGGGGATTTGGTAACTGACTGATTCCCCTGATAATTGGAGCCCCAGACATAGCCTTCCCGCGAATAAATAATATAAGCTTTTGACTGCTCCCTCCGTCATTTCTCCTCCTCCTCTCCTCCTCTTGTATTGAAGCAGGCGCTGGAACTGGCTGAACAGTCTACCCACCTCTCGCCGCAAACCTTGCCCACGCAGGCCCAGCAGTAGACTTAACCATCTTCTCCCTACATCTAGCCGGTGTATCTTCTATCCTTGGAGCCATTAACTTTATTACCACAATTTTTAATATAAAATCCCCATCATGAACTCTATTTCAAACCCCACTATTTGTTTGATCTGTCATGATCACCGCTATTCTCCTTCTCCTTTCTCTTCCAGTCTTAGCTGCCGGAATTACAATATTACTGACAGATCGCAATCTCAACACATCATTTTTTGACCCGGCAGGCGGGGGGGACCCAATCTTATATCAACACCTATTC??????????????????????????????????????????????????????????????????????????????????????????????????????????????????????????????????????????????????????????????????????????????????????????????????????????????????????????????????????????????????????????????????????????????????????????????????????????????????????????????????????????????????????????????????????????????????????????????????????????????????????????????????????????????????????????????????????????????????????????????????????????????????????????????????????????????????????????????????????????????????????????????????????????????????????????????????????????????????????????????????????????????????????????????????????????TTGGGTCCTCAATTTCCCTTTAGTGGGATTGACGATCGGGAAAACTGGCCTATTGTCTTCTACAACAGGACCTGCCAATGCCAGGGAAACTTCATGGGCTACAATTGCGGTGATTGCAAATTTGGTTTCATCGGCCCCAACTGTACGGTGAGAAGAACCATGGTCAGGAAGGAGATCTTCAAGATGACTGCGGCGGAGAAGGACAAGTTCATCGCCTACCTCAATCTGGCCAAACGCACTGTCAGTCCAGACTATGTCATCGCCACCGGGACCTACCAGCAAATGAATAATGGTTCCGAGCCCCTTTTTGCGGACATCAGCGTGTACGACCTCTTTGTTTGGCTGCACTACTACGCCTCCAGAGACTCTTTCCTAGAAGGTGACCTCGTCTGGAGAGATATTGACTTTGCCCACGAAGCGCCAGCCTTTTTGCCCTGGCACAGGTTCTTCTTGCTTCACTGGGAGCATGAAATTCAGAAGCTTGCAGGGGACGAGAACTTCACCATTCCC????????????
CORBIDI7379 ????????????????????????????????????????????????????????????????????????????????????????????????????????????????????????????????????????????????????????????????????????????????????????????????????????????????????????????????????????????????????????????????????????????????????????????????????????????????????????????????????????????????????????????????????????????????????????????????????????????????????????????????????????????????????????????????????????????????????????????????????????????????????????????????????????????????????????????????????????????????????????????????????????????????????????????????????????????????????????????????????????????????????????????????????????????????????????????????????????????????????????????????????????????????????????????????????????????????????????????????????????????????????????????????????????????????????????????????????????????????????????????????????????????????????????????????????????????????????????????????????????????AACTAAAATATTCTAACGTTATAGTAAAGACGATTAAAAAATCAACTCGAGCAATAAATTCGTACCGCAAGGGAAAGATGAAATAAAAAATGAAAAAA--TTTTAAGCACAAAAAAGTAGAGA--CTTACCCTTGTACCTTTCGCATCATGGTTTAACTAGCCTAATTAAGCAAAAAG-ATTTAAAGTTTAACATCCCGAAACCAAGTGAGCTACTTCAGGGCAGCCCCACGGGCGAACCTGTCTACGTTGTAAAGTAGTAGGAAGACCCTAAAGTAGAGGTGATAGACCTAACGAACTTGGTGATAGCTGGTTTCTCAGGAAAAGAATTTTAGTCCAACCTAAAGCTACCT-TAATTTAA-CTAAATAAAACCTTAGCTTTAGAGCAACTCAAATAAGGTACAGCCTATTTGAGACAGGAAACAACCTTTACCAATGGGTAAACAATTTAC--TGTGATGTCATCAAGTTGGCCTAAAAGCAGCCACCTTT-AAAAAAGCGTCAAAGCTTACGCACTAA---ACTTAAC-AATAACTATATCTTCCCC-CGACCCCTTCAAC----TGTACTGAGTATTTCTATATTATTATAGAACTTTCTATGTTAAAACTAGTAACAAGAAG-TAAAACTTCTCTTTTATGTAAGTGTAAATCAGTAGGGACCCACCACTGATAATTAACAGCCCC-CCATAAAATAGTAACTTCCCACCCACTGGAAAACCCTATTAATT----AACACTGTTAACCTAACACAAGAACATCACAAGACAGATTAAAAGAA-AAAGAAGGAACTCGGCAAATCACCAACCCCGCCTGTTTA-CCAAAAACATCGCCTCTTG-------TATTCATAAGAGGTCCAGCCTGCCCAGTGAC---TTCGGTTTAACGGCCGCGGTATCCTAACCGTGCAAAGGTAGCGTAATCACTTGTCTTTTAAATAAGGACCTGTATGAAAGGCATCACGAGGGTCAAACTGTCTCCTTTTTCTAATCAGTGAAACTAATCTCCCCGTGAAAAAGCGGGGATAATACTACAAGACGAGAAGACCCTATGGAGCTTTAAACTTAACAGCACTTGGTAC----------------CAATAAAATCA---------CCTCTC---CTCCAT--CTTGCTG-TAAGCTTTAGGTTGGGGTGACCGCGGAGAAAAATCAATCCTCCACAATGAAATAGAGCCT----ACTCTTAAATGAAAAACCACACCTTAACATATCAATAC-CTTGACATCTATTGACCCAATA-TTTTGACCAACGAACCAAGTTACCCTAGGGATAACAGCGCCATCCATTTTGAGAGTTCCTATCGACAAATGGGCTTACGACCTCGATGTTGGATCAGGGTAC----CCAAGTGGTGTAGC-CGCTACT-AATGGTTCGTTTGTTCAACGATTAAAACCCACCCTATATATAGTATTTGGGTCCTGGGCCGGCATGGTGGGGACCGCCCTAAGCCTCCTTATTCGGGCTGAACTCGGGCAACCGGGGTCCCTACTTGGCAGCGACCAAGTTTACAACGTAATTGTCACGGCCCACGCATTCGTTATAATCTTTTTTATAGTTATGCCAATTATGATCGGGGGATTTGGCAACTGACTAATCCCATTAATGATTGGTGCCCCGGACATGGCTTTCCCGCGAATGAACAACATGAGCTTTTGACTTCTCCCCCCCTCCTTTCTTCTTCTCCTTTCCTCCTCCTGTGTGGAGGCCGGGGCCGGCACAGGCTGAACCGTTTATCCCCCTCTCTCAGCAAATCTTGCCCATGCAGGCCCGGCAGTAGATCTAACTATTTTTTCTCTCCACCTGGCTGGTGTATCTTCTATTCTTGGGGCTATCAATTTCATCACCACAATTATTAACATAAAACCCCCCTTATGAACCCTATTCCAAGCCCCTTTATTTGTTTGATCCGTCTTAATCACCGCCATTTTGCTCCTTCTCTCCCTCCCCGTTCTTGCCGCCGGAATCACAATACTTCTTACGGACCGTAACTTAAACACCACATTCTTTGACCCATCCGGCGGGGGGGACCCCATTCTTTAC????????????????????????????????????????TCCTCCAGCGAGGTTTATTTTCCACGTAACGATGCGGTGGAGTGGAAGCGCCACTGTCCCGCATGTGACGTTTGCAATTCTTCCAAAAATTGGGGTAAGAGAAAGGGAACAATGCACCAAAACTCTCTCATCAAAAAGAGGAAACTCAATGTGGAACATGCA---AAGAAG---AACAAAAATGGAAAAATCTCACCCATCTGGAAGAAGAATAGGACCCTGAATCAAATCAAGAACAATTGCAAACACTTGCACCTTGACTCCAATTTACTGGTTGTTGACTATCCTTCCGATTTTACGAAGTCGGTCACATGCCAGGTGTGTGAACACATATTGTCTGATCCAGTGCAAACCTCATGCAAACATTTGTTCTGCAGGATTTGCATCCTCAAATACTTCAAGATCATGGGCTGCTACTGCCCATCTTGCAGATACACTTGCTTCCCAACGGACCTTGCACCACCTGTGAAGTCCTTTCTTAACATTTTAAACTCCTTGATCTTAAAGTGCTTAGTGACCGGGTGTGACGAGGAAATCCTGCTTGGAAAATACTCTCAACATATCTCTAAACATAAAGAAATCAAAGGTAAAGATGCC??????????????????????????????????????TGTGGTATCTACCTCGCCTTCGGGTCCTCAATTTCCCTTTAGTGGGATTGACGACCGGGAAAACTGGCCTATTGTCTTCTACAACAGGACCTGCCAATGCCGGGGAAACTTCATGGGCTACAATTGCGGTGATTGCAAATTTAGTTTCATCGGCCCCAACTGTACGGTGAGAAGAACCATGGTCAGGAAGGAGATCTTCAAGATGACTGCGGCGGAGAAGGACAAGTTCATCGCCTACCTCAATCTGGCCAAACGCACCGTCAGCCCAGACTATGTCATCGCCACCGGGACCTACCAGCAAATGAATAATGGTTCCGAGCCACTTTTTGCGGACATCAGCGTGTACGACCTCTTTGTGTGGCTGCACTATTACGCCTCCAGGGACTCTTTCCTAGAAGGTGACCTCGTGTGGAGTGATATTGACTTTGCCCACGAAGCGCCAGCCTTTTTGCCCTGGCACCGGTTCTTCTTGCTTCACTGGGAGCATGAAATTCAGAAGCTTGCAGGGGACGAGAACTTCACCATTCCCTTC?????????
choristolemma GTCCCGACCTTAAAATCAATTATTTCTTAATTTACACATGCAAGTCTCCGCACACCCGTGAA-AATGCCCCAAACCCCCTC-AAATTAGGGGAAGGAGCCGGTATCAGGCAC-AGTAACTTGCCCAAAACACCTAGCAA-CGCCACACCCACAAGGGTCTTCAGCAGTGATAAACATTGAGTATAAGTGTCAACTTGACTCAGTTAAAGAAAAAAGAGTCGGCAAA-T-TTGGTGCCAGCCGCCGCGGTTACA--CCAC-TGACTCAAATTGAACTC-ACTCGGCATAAAATGTGATTTAAG-------CTACA-----AACCCACTAGAGTTAAACTTATATTAAGCTGTGACAAGCCTGTAAA-AAG-AAAATCAAAC-ACGAAAGTTACTCTA----AACTTCCCTTGAACTCACGAAAACTTGGACACAAACTAGGATTAGATACCCTACTATGCCAGGTTGTAAACTTTAA-CTTACGCCG----AAATTGCCTGGGAATTACGAGCT-AAGCTTTAAACCCAAAGGACTTGACGGTA-CCCCATATCCCTCTAGAGGAGCCTGTCCTATAATCGATACCCCCCGCTTAACCTCACCATTTTTAG--CTTCTCAGCCTGTATACTTCCGTCGTCAGCTTACCGCATGAGCGA-CATCATAGTAAGCCAAA-TGTC-------------TA---CATCAACACGTCAGGTCAAAGTGCAGCAAACAAAATGG-AAAGAGATGGGCTACACTTTCTAATTATAG-AAAAC-ACGAA-AGATTGACGTGAAACCTCAATCTAAAGGTGGATTTAGTAGTAAAAAGAAAATAGAGTGTTCTTTTTAA-TCCGGCACTGGGGTGCGTACACACCGCCC--GTCACCCTCTTCGCACACCTAACCCT--AGTAAATAACAACTTTCCA-TAAAGTAGAAGAGGCAAGTCGTAACATGGTAAGTGTACCGGAAG??????????????????????????????????????????????????????????????????????????????????????????????????????????????????????????????????????????????????????????????????????????????????????????????????????????????????????????????????????????????????????????????????????????????????????????????????????????????????????????????GAGAAAAGAATCTCAGTCCAGCTTAAAGTCACTA-TAATACCA-TTAAATAAAACTTTGACTTTAAAGTAATTCAAATAGGGTACAGCCTATTTGAACTAGGATACAACCTTAACTAACGGGTAATCTGTCTTG-----TAATAAACCAAGTGGGCCTAAAAGCAGCCACCTT--AAAAAAGCGTCAAAGCTTAATCTAAT----TTATTTTTAATAACCCAA-CCCATAT-CCACCCCTTTAAC----TCTATCAAGCATCTCTATAAAACTATAGAGCTTTTTATGTTAAAACTAGTAACAAGAAG-TAGCCCTTCTCTTTAATGTAAGCATAACTCAGTAAGGACCCACTACTGACAATTAATAGACC--TACTACAGTAATAA------CCCCACTAGAAAAATTTACTTCT-----CACCCTATTAACCTCACTCAAGCACATTTCAAGAAAGATTTAAAGAT-AAAGAAGGAACTCGGCAAA-CACCAGCCCCGCCTGTTTA-CCAAAAACATCGCCTCTTG------TTCAACATAAGAGGTCCAGCCTGCCCAGTGACTCCCTCTGTTTAACGGCCGCGGTATCCTAACCGTGCAAAGGTAGCGTAATCACTTGTTTTTTAATTAAAGACTCGTATGAAAGGCACCACGAGGGCCAAACTGTCTCCTTTTTCCAATCAGTGAAACTAATCTCCCCGTGAAGAAGCGGGGATTTTCTTACAAGACGAGAAGACCCTATGGAGCTTTAAATTTTACAACACCTGCATTTACCC-ATCC---CCATTTCCGAAAA---CTACC----TCCC---TTGCAC-CCTGTTTGTAAATTTTTCGGTTGGGGCGACCCCGGAGAATAACATACCCTCCGCAATGAAAAG-ATC-T----TATCTTTAGTAAAAAGCTACAGCTTCACACATCAGTTCAACTGACATACATTGACCCAAAA-TTTTGATCAACGAACTAAGTTACCCTAGGGATAACAGCGCTATCTACTTTGAGAGCTCTTATCGACAAGTGGGCTTACGACCTCGATGTTGGATCAGGGTAT----CCTAGTGGTGCAGC-CGCTTCT-AAAGGTTCGTTTGTTCAACGATTAAAACCC?????????????????????????????????????????????????????????????????????????????????????????????????????????????????????????????????????????????????????????????????????????????????????????????????????????????????????????????????????????????????????????????????????????????????????????????????????????????????????????????????????????????????????????????????????????????????????????????????????????????????????????????????????????????????????????????????????????????????????????????????????????????????????????????????????????????????????????????????????????????????????????????????????????????????????????????????????????????????????????????????????????????????????????????????????????????????????????????ATTTCCCGCGTAACAATGCTGTGGACTGGAAGCGTCACTGTTCCTCATGTGACGTTTGCAATTCTTCCAAAAGTTGGGGTAAGAGAAAGGGAACAATGCACCAAAACCCTCTCATCAAAAAGAGGAAACTCAATGTGGAACATGGAAAGAAGAAG---AACAAAAATGGAAAAATCTCACCCCTCTGGAAGAAGAATAAGACCCTGAATCAAATCAAGAACAATTGCAAACACTTGCACCTTGACTCTAATTTACTGGTTGTCGACTATCCTTCCGATTTTACAAAGTCGGTCACATGCCAGGTGTGTGAACACATATTGTCTGATCCAGTGCAAACCTCATGCAAACATTTGTTCTGCAGGATTTGCATTCTCAAATACTTCAAGATCATGGGTTGTTACTGCCCATCTTGCAGACACACTTGCTTCCCAACGGATCTTTCACCACCTGTGAAGTCCTTTCTTAACATTTTAAACTCCTTGATCTTAAAGTGCACAGTGACCGGATGTGACGAGGAAATACTGCTTGGAAAATACTCTCAACATATCTCCAAACATAAAGAAAT?????????????????????????????????????????????????????????????????????????TTGGGTCCTCAATTTCCCTTTAGTGGGATTGACGATCGGGAAAACTGGCCTATTGTCTTCTACAACAGGACTTGCCAATGTCGGGGCAACTTCATGGGCTACAATTGCGGAGACTGCAAATTTGGTTTTATTGGCCCCAACTGTACGGTGAGAAGAACGATGGTCAGGAAGGAGATCTTCAAGATGACTACGNCGGAGAAGGACAAGTTCATCGCCTACCTCAACCTGGCCAAACGCACCATCNNNNNAGACTATGTCATCGCTACCGGCACCTACGAGCAAATGAATAATGGTTCTGACCCACTTTTTGCAGACATCAGCGTATACGACCTCTTTGTGTGGCTGCACTACTATGCCTCCAGGGACGCTTTCCTAGAAGGTGACCTTGTCTGGAGAGGTATTGACTTTGCCCATGAAGCGCCAGCATTTTTGCCCTGGCACAGGTTCTACTTGCTTCACTGGGAGCATGAAATT????????????????????????????????????????????????
saxatilis GTCCTGGCCTTAAAATCAATTTTTTCCTAGCTTACACATGCAAGCATCCGCACACCCGTGAA-AACGCCCACTA-CCTTCC--AAACAAGAGATGGAGCTGGTATCAGGCAC-ACCAATACGCCCAAAACACCTAGCAA-CGCCACGCCCTCAAGGGTTATCAGCAGTGATAAACATTGAACATGAGCGCCAACTCGATTCAGCTATAGAACACAGGGTCGGCAAA-T-TTAGTGCCAGTCGCCGCGGCCAAA--CTAT-TGACCCAAATTGATTTT-TCACCTACCC--GTGTCTTTAAGCA-----ACCCCC-----CCCCCCCTAGAGTCAAACCCACATAGAGCCGTGGCAAGCCCATGAA-AAG-AAGATCAAAA-ACGAAAGTTACTCTA---CTACCAAACTTAAATACACGAAAGTCTGGAACCAAACTAGGATTAGATACCCTACTATGCCAGATAGTAAACACCTA---------------------TTGGGGACTACGAGCA-AAGCTTAAAACCCAAAGGACTTGACGGCA-TCTCACATCCCTCTAGAGGAGCCTGTCCTATAAACGATAATCCCCGATCAACCTCACCACATTTTG--CCTTTCAGCCTGTATACTTCCGTCGTCCACTTACCGCGTGAGCAA--CTCATAGTAAGCCCCT-GCCT--TTGCCTTCCGCATT-TCGCAGATACGTCAGGTCAAAGTGCAGCAAATAAAGTGG-GAAGCGGTGGGCTACACTCTCTAACCATAG-AAAAC-ACAGA-AGATGA-CATGAAATCACCATCAGAAGGTGGATTTAGCAGTAAAAGGAGAATAGAGTGCTCCTTTTAA-TAGGGTTCTGGGATTTGTACACACCGCCC--GTCACCCTCTTCACTATC-TAACATC--AGTAATTAACAAATTTTAC-CTGAACAGAAGAGGCAAGTC??????????????????????????????????????????????????????????????????????????????????????????????????????????????????????????????????????????????????????????????????????????????????????????????????????????????????????????????????????????????????????????????????????????????????????????????????????????????????????????????????????????????????????GAGAAAAGAATTTAAGTCCAACCTAAAGCCACCA-TAATACTC-TCAAATTACCCATTGACTTTAGAGCAATTCAAGTAGGGAACAGCCTACATGAAACAGGATACAACCTTATATATCGGGTAAATTTCCTT--CCTCCAATGAACAACGTGGGCCTAAGAGCAGCCATCTT----AAAAGCGTCAAAGCTTAATTCATTA---CTACACTTAATACTTTAC-TTCCAAA-AAACCCCTTTAAC----ACTACCGAGCACTTCTATACTATTATAGAACTTTTTATGTTAAAACTAGTAACAAGAAGTTAGTTCTTCTCTTCAATACAAGTGTATATCAGCACGGACCCCCCACTGATAATTAACAACCC-------TAGTAGTAA------CCCACCAAGAAAACTCTATTTCA-----CATTCTGTTAACCTAACACAAGAGTACTTCAAGA-AGATTAAAAGAA-AAAGAAGGAACTCGGCAAA-TACCAGCTCCGCCTGTTTA-CCAAAAACATCGCCTCTTG------TTCTAAATAAGAGGTCCAGCCTGCCCAGTGAC-----TTGTTTAACGGCCGCGGTATCCTAACCGTGCGAAGGTAGCGTAATCACTTGTTTTTTAAATAAAGACCTGTATGAAAGGCACCACGAGAGCCAAACTGTCTCCTTTTTTCTATCAGTGAAACTAATCTTCCCGTGAAGAAGCGGGAATTTCTTAATAAGACGAAAAGACCCTATGGAGCTTCAAACTTCACAACACCTGTTTCTCAATCTTTA-------------------ATATT--CTCTCT---AAACAC-CCTGTTTA-TGAACTTTCGGTTGGGGCGACCACGGAGAATAACTCACCCTCCGTAATGAG-------------------TAACAAAAAGCAACAACTTTATTCATCAGTAAAACTGACATCCATTGACCCAAAT-CTTTGATCAACGAACCAAGTTACCCTAGGGATAACAGCGCTATCCACTTTAAGAGCCCCTATCGACAAGTGGGCTTACGACCTCGATGTTGGATCAGGGTAT----CCCAGTGGTGCAGC-CGCTACT-AACGGTTCGTTTGTTCAACAATAAAAACCC?????????????????????????????????????????????????????????????????????????????????????????????????????????????????????????????????????????????????????????????????????????????????????????????????????????????????????????????????????????????????????????????????????????????????????????????????????????????????????????????????????????????????????????????????????????????????????????????????????????????????????????????????????????????????????????????????????????????????????????????????????????????????????????????????????????????????????????????????????????????????????????????????????????????????????????????????????????????????????????????????????????????????????????????????????????????????????????????ATTTCCCGCGTAACAATGCTGTGGACTGGAAGCGTCACTGTTCCTCATGTGACGTTTGCAATTCTTCCAAAAATTGGGGTAAGAGAAAGGGAACAATGCACCAAAACTCTCTCATCAAAAAGAGGAAACTCAATGTGGAACATAGA---AAGAAG---AACAAAAATGGAAAAATCTCACCCCTCTGGAAGAAGAATAAGACCCTGAATCAAATCAAGAACAACTGCAAATACTTGCACCTTGACTCCAATTTACTGATTGTCGACTATCCTTCTGATTTTACAAAGTCGGTCACATGCCAGGTGTGTGAACACATATTGTCTGATCCAGTGCAAACCTCATGCAAACATTTGTTCTGTAGAGTTTGCATTCTCAAATACTTCAAGATCATGGGCTGTTACTGCCCATCTTGCAGACACACTTGCTTCCCAACGGATCTTGCACCACCTGTCAAGTCCTTTCTTAACATTTTAAACTCCTTGATCTTAAAGTGCACAGTGACCGGATGTGATGAGGAAATCCTGCTTGGAAAATACTCTCAACATATCTCCAAGCATAAAGAAAT?????????????????????????????????????????????????????????????????????????TCGGGTCCTCAATTTCCCTTTAGTGGGATTGATGATCGGGAAAACTGGCCTATTGTCTTTTACAACAGGACCTGCCAATGCCGGGGCAACTTCATGGGCTACAATTGCGGAGATTGCAAATTTGGTTTCATCGGCCCCAACTGTACGGTGAGAAGAACGATGGTCAGGAAGGAGATATTCAAGATGACTGTGGTGGAGAAGGACAAGTTCATCGCCTACCTCAACCTAGCCAAACGCACCACCAGCCAAGACTATGTCATCGCCACTGGGACCTACGAGCAAATGAATAATGGTTCTGACCCACTTTTTGCAGACATCAGCGTGTACGACCTCTTTGTGTGGCTGCACTATTATGCCTCCAGGGACTCTTTCCTAGAAGGTGGTCTCGTATGGGGAAATATTGACTTTGCCCATGAAGCACCAGCCTTTTTGCCCTGGCACAGGTTCTACTTGCTTCACTGGGAGCATGAAATT????????????????????????????????????????????????
parkeri ???????????????????????????????????????????????????ACCCCCGTGAA-AATGCCCTTAC-AACC---TAACAGGAATGAGGAGCTGGTATCAGGCAC--AAAATTTGCCCAAGACACCTAGCCA-CGCCACACCCACAAGGGTTCTCAGCAGTGATAAAAATTGTTTATGAGCGTCAGCTCGACTCAGTTAAAGTAAAGAGGGCCGGCAAA-T-CTGGTGCCAGCCGCCGCGGTTACA--CCA-AAGGCTCAAATTGATTTT-GTTCGGCGTAAAACGTGATTAAAA-------CCTTA---CATAAACATTAGAGTTAAACTTAAACTAGGCTGTCGCAAGCTTGCAGT-TGGGAAAACCAGAA-ACGAAAGTTACTCTAAC-TACCCCTACTTGAACTCACGAAAACTTGATTACAAACTAAGATTAGATACCTTACTATG-CAAGTCGTAAACTTTTATTTTACACTC----AAATCGCCAGGGTATTACGAGCA-AAGCTTAAAACCCAAAGGACTTGACGGTA-CCCCATATCCACCTAGAGGAGCCTGTCCTATAATTGATAACCCCCGCTAAACCTCACCACCATTAGC-TTCCTCAGCCTGTATACTTCCGTCGTCAGCCTACCCCGTGAGCGA--AATTAAGTCAGCATAA-CGTC-------------CAT-CCGCCAATACGTCAGGTCAAGGTGCAGCAAACATGGTGG-GAAGAGATGGGCTACACTTTCT-AGCTTAG-AACAC-ACGAA-AGACTAACATGAAAACCAAGTCAGAAGGTGGATTTAGTAGTAAAAAGAAAATAGAGTGTTCTTTTTAA-ATCGGCCCTGGGGTGTGTACACACCGCCC--GTCACCCTCTTCGTAGCG-TAAACTA--AGTATTTAACAATTCCTAG-CACTGAAGAAGAGGTAAGTCGTAACATGGTAAGTATACCGGAAG????AAAATATTTTTATAATAAAGTAAAGACGATTGAAAAATTAACAAGAGCAATAAAAATGTACCGCAAGGGATGGTTGAAATAGAAGTGAAATAAAATTTTTAAGCCTAAAAAAGTAGAGC--TCACCCCTCGTACCTTTTGCATCATGGTTTAACTAGTTTAATTAAGCATAACG-ACTTAAAGTTTAACTTCCCGAAACTAAGTGAGCTACTCCAGGACAGCC-CAAGGGCCAACCCCCCGACGTTGTAAAGTCGCGGGAAGATCCTGAAGTAGTGGTGACATACCTAACGAACATAGTGATAGCTGGTTACTCAGGAAAAGAATTTTAGTTCAACCTAAAGAACCCA-AAGTACTA--AAAACACAAATTTGTCTTTAGAGCAATTCAATCAAGGAACAGCTTGTTTGAATCAGGACACAACCTTAACCATAGGATAATGGAGC----CCAGAATACAACTAAGTGGGCCTAAAAGCAGCCATCTA--GCAAAAGCGTTAAAGCTTACCTGTT-----TTCCAAAGAATGCCCCAT-ATTTTAC-AGAATCCCTCAAC----AGTACCGAGTATATCTATA--TTTATAGAAAATTTTATGTTAAAAGTANTAANAAGNNN-NNNCNNTTCTCCTNNNNGNNAGTATACTCCAGNNANNCCCCCCCNNTNNNNANNANCNCCCC--CCCCCAAGTAGTAA------CCT-ACAAGAAAAACCTCCTTAA-----CAACCTGTTAACCTAACACAAGAGCATTCCAGGAAAGATTAAAAGAA-AAAGAAGGAACTCGGCAAA-CTTCTGCCCCGCCTGTTTA-CCAAAAACATCGCCTCTTG------AGTTATATAAGAGGTCCAGCCTGCCCAGTGAC-----TTGTTTAACGGCCGCGGTATCCTAACCGTGCGAAGGTAGCGTAATCACTTGTTCTTTAAATAAGGACTAGTATGAAAGGCATCACGAGGGCCAAGCTGTCTCCTTTCTCTAATCAGTGAAACTAATCTTCCCGTGAAGAAGCGGGAATATTCTTATAAGACGAGAAGACCCTATGGAGCTTTAAATTAAACGCCACCTACATTACCCTTTCAA---ATTCCAGAAAACCA----ACA-AATACAA---TGAACC-CCTGGCTA-TAAATTTTAGGTTGGGGCGACCGCGGAGAAAAACCCATCCTCCGCATTGTTAAAAAAT------CATCTT-AACAAAAAGCAACAGCTTTAAGTATCAATAAAATTGACATCCATTGACCCATTT-ACTTGATCAACGAACCAAGTTACCCTAGGGATAACAGCGCCATCCACTTTAAGAGCTCATATCGACAAGTGGGCTTACGACCTCGATGTTGGATCAGGGTAT----CCAAGTGGTGCAGC-CGCTACT-TAAGGTTCGTTTGTTCAACGAT?????????????????????????????????????????????????????????????????????????????????????????????????????????????????????????????????????????????????????????????????????????????????????????????????????????????????????????????????????????????????????????????????????????????????????????????????????????????????????????????????????????????????????????????????????????????????????????????????????????????????????????????????????????????????????????????????????????????????????????????????????????????????????????????????????????????????????????????????????????????????????????????????????????????????????????????????????????????????????????????????????????????????????????????????????????????????????????????????????ATTTCCCACGTAACAATGCTGTGGACTGGAAGCGTCACTGTTCCGCATGTGACGTTTGCAATTCTTCTAAAAATTGGGGTAAGAGAAAGGGAACAGTGCACCAAAACTCTCTCATCAAAAAGAGGAAACTCAATGTGGAACAAGGAAAGAAGAAG---AACAAAAACGGAAAAATGTCCCCCCTCTGGAAGAAGAATAGGACCCTGAATCAAATCAAGAACCATTGCAAACACTTGCACCTTGACTCCAATCTACTGGTTGTTGACTATCCTTCCGATTTTATGAAGTCGGTCACATGCCAGGTGTGTGAACACATATTGTCTGATCCAGTGCAAACCTCATGCAAACATTTGTTCTGCAGGATTTGCATTCTCAAATACTTCAAGATCATGGGCTGCTACTGCCCATCTTGCAGACACACTTGCTTCCCAACGGACCTTGCACCACCTGTGAAGTCCTTTCTTAACATTTTGAACTCCTTGATCTTAAAGTGCCCAGTGACTGGATGTGATGAGGAAATCATGCTTGCAAAATACTCTCAACATATTTCCAAACATAAAGAAAT???????????????????????????????????????????????????????????????????????????????????????????????????????????????????????????????????????????????????????????????????????????????????????????????????????????????????????????????????????????????????????????????????????????????????????????????????????????????????????????????????????????????????????????????????????????????????????????????????????????????????????????????????????????????????????????????????????????????????????????????????????????????????????????????????????????????????????????????????????????????????????????????????????????????????
oblitus GTCCCAGCCTTAAAATCAACTATTACTTAACTTACACATGCGAGTCTCCGCACCCCCGTGAA-AATGCCCTTAC-AGCC---CAATAGGAATGAGGAGCTGGTATCAGGCAC--AAAATTTGCCCAAGACACCTAGCCA-CGCCACACCCACAAGGGTTCTCAGCAGTGATAAAAATTGTTTATAAGCGCCAGCTTGACTCAGTTAAAGTAAAAAGGGCCGGCAAA-T-CTGGTGCCAGCCGCCGCGGTTACA--CCATAAGGCTCAAATTGA-TTT-GTTCGGCGTAAAGCGTGATTAAAA-------CTTTA---TATAAACATTAGAGTTAAACTCTAACTAGGCTGTCGCAAGCTTGTAGT-TGGGAAAACCATAA-ACGAAAGTTACTCTAAC-TAACCCCATTTGAACTCACGAAAACTTGACTACAAACTAAGATTAGATACCTTACTATG-CAAGTCGTAAACTTTTA-TTTACATCC----AAATCGCCAGGGTACTACAAGCA-AAGCTTAAAACCCAAGGGACTTGACGGTA-CCCCACACCCACCTAGAGGAGCCTGTCCTATAATTGATAACCCCCGCTAAACCTCACCACCATTAGC-TTCTTCAGCCTGTATACTTCCGTCGTCAGCCTACCCCATGAGCGA--AATTAAGTCAGCATAA-TGCC-------------CAC-CCGCCAATACGTCAGGTCAAGGTGCAGCAAACATGGTGG-GAAGAGATGGGCTACACTTTCT-AGCTTAG-AATAA-ACGAA-AGACTAACATGAAAACTCAGTCAGAAGGTGGATTTAGTAGTAAAAAGAGAATAGAATGTTCTTTTTAA-ATCGGCCCTGGGGTGTGTACACACCGCCC--GTCACCCTCTTCGCAGCA-TGAACTA--A???????????????????????????????????????????????????????????????????AAAATATTTTTATAATAAAGTAAAGACGATTGAAAAATTAGCAAGAGCAATAATAATGTACCGTAAGGGACAATTGAAATAAAAATGAAACAAA--TTTTAAGCCCCAAAAAGTAGAGC--TCATCTCTCGTACCTTTTGCATCATGGTTTAACTAGTTTAATTAAGCAAAACG-ACTTAAAGTTTAACCCCCCGAAACTAAGTGAGCTACTTCAGGACAGC--CAAGAGCCAACCCCCCGACGTTGCAAAGTCGCGGGAAGATCCTAAAATAGAGGTGATATACCTAACGAAC--AGCGATAGCTGGTTACTCAGGAAAAGAATTTTAGTTCAACCTAAAGAACCAC-AAGTACTA--AAAACATAAATTTGTCTTTAGAGTAATTCAACCAAGGAACAGCTTGTTTGAATCAGGACACAACCTTAATTCCAGGATAATGACAC----CCTAAACACAACTAAGTGGGCCTAAAAGCAGCCATCTA--ACAAAAGCGTTAAAGCTTTACTGTT-----TTTTAAAGAATACCTTAT-ATTTTAC-AGACTCCTTCAAC----AGTACTGAGTACATCTATA--TGCATAGAAAATTTTATGTTAAAACTAGTAACAAGAAG-TCACCCTTCTCCTCAATGCAAGCATACCCCAGCAAGGACCCCCCACTGGAAATTAACATCAC--TCATCAAGTAGTAA------CTTCACAAGAAAAACCTCCTTGA-----CAATCTGTTAACCTAACACAAGAGCATCCCAGGAAAGATTAAAAGAA-AAAGAAGGAACTCGGCAAA-CTTCTGCCCCGCCTGTTTA-CCAAAAACATCGCCTCTTG------AATTTTATAAGAGGTCCAGCCTGCCCAGTGAC----TTTGTTTAACGGCCGCGGTATCCTAACCGTGCGAAGGTAGCGTAATCACTTGTTCTTTAAATAAGGACTAGTATGAAAGGCATCACGAGGGCCAAGCTGTCTCCTTTTTCTAATCCGTGAAACTAATCTTCCCGTGAAGAAGCGGGAATATTTTTATAAGACGAGAAGACCCTATGGAGCTTTAAATTAAACGCCACCTACATTTTCCTTTTTA---ATTTCAGAAAATCA----ACA-AATACAA---TGACCT-CCTGGCTG-TAAATTTTAGGTTGGGGCGACCGCGGAGAAAAACCTATCCTCCACATTGTTAAAGATT------TACCCTAAACAAAAAGCAACAACTTTATGTATCAATAAAATTGACATCTATTGACCCATTA--TTTGATCAACGAACCAAGTTACCCTAGGGATAACAGCGCCATCCACTTTAAGAGTTCATATCGACAAGTGGGCTTACGACCTCGATGTTGGATCAGGGTAT----CCAAGTGGTGCAGC-CGCTACT-TA-GGTTCGTTTGTTCAACGATTAAAACCC???????????????????????????????????????????????????????????????????????????????????????????????????????????????????????????????????????????????????????????????????????????????????????????????????????????????????????????????????????????????????????????????????????????????????????????????????????????????????????????????????????????????????????????????????????????????????????????????????????????????????????????????????????????????????????????????????????????????????????????????????????????????????????????????????????????????????????????????????????????????????????????????????????????????????????????????????????????????????????????????????????????????????????????????????????????????????????????????????????????????????????????????????????????????????????????????????????????????????????????????????????????????????????????????????????????????????????????????????????????????????????????????????????????????????????????????????????????????????????????????????????????????????????????????????????????????????????????????????????????????????????????????????????????????????????????????????????????????????????????????????????????????????????????????????????????????????????????????????????????????????????????????????????????????????????????????????????????????????????????????????????????????????????????????????????????????????????????TTGGGTCGTCAATTTCCCTTTAGTGGGATTGATGATAGGGAAAACTGGCCTATCGTCTTCTACAACAGGACCTGCCAATGCCGGGGCAACTTCATGGGCTACAACTGCGGAGATTGCAAATTTGGTTTCATCGGCCCCAACTGTACAGTGAGAAGAATGATGGTCAGGAAGGAGATCTTCAAGATGACTACTGCGGAGAAGGAAAAGTCCATTGCCTACCTCAATCTAGCCAAACACACCGTCAGCACAGAATATGTCATTGCCACCGGGACCTATGAGCAAATGAATAATGGTTCCAACCCACTATTTGCAGACATCAGCGTGTACGACCTGTTTGTGTGGCTGCACTATTACGCCTCCAGGGACGCATTCCTAGAAGGTGACCTCGTGTGGGGAGATATTGACTTTGCCCACGAAGCGCCAGCCTTTTTGCCCTGGCACAGGTTCTTCTTGCTTCACTGGGAGCATGAAATT????????????????????????????????????????????????
heimorumMTD45621 ??????????????????????????????????????????????????????????????????????????????????????????????????????????????????????????????????????????????????????????????????????????????????????????????????????????????????????????????????????????????????????????????????????????????????????????????????????????????????????????????????????????????????????????????????????????????????????????????????????????????????????????????????????????????????????????????????????TATGCCAAGTTGTAAACTTTAA-ATTACACCC----TCATCGCCAGGATACTACGAGCT-AAGCTTAAAACCCAAAGGACTTGACGGTG-CCCCACATCCCTCTAGAGGAGCCTGTCCTATAATTGATACCCCTCGCTAAACCTCACCATTCTTTGCCCCTCTCAGCTTGTATACTTCCGTCGTCAGCTAACCACATGAGTGA--ACTCCAGTAAGCCCAA-TGCC-------------CAT-ACGCCAAAACGTCAGGTCAAAGTGCAGTAAATAGAATGG-GAACAGATGGGCTACATTTTCT-AAGTTAG-AAAATAACGAA-AGACTC-CGTGAAACCAGAGTCAGAAGGCGGATTTAGAAGTAAAAAGAAATCAGAGTGTTCTTTTTAA-CTCGGTACTGGGGCGTGTACAAACCGCCC--GTCACCCTCTTCAAAGCACAATAACTACAGTACATAACCACCACTTG-CAACATAGAAGAGGCAAGTCGTAACATGGTAAGTATACCGGAAG??????????????????????????????????????????????????????????????????????????????????????????????????????????????????????????????????????????????????????????????????????????????????????????????????????????????????????????????????????????????????????????????????????????????????????????????????????????????????????????TCTCAGGAAAAGAATTTTAGTCCAACCTAAAGTCACAT-TAATACAA-TTAAATAAACACCTGACTTTAGAGCAACTCAAATAAGGTACAGCCTGTTTGAGATAGGAAACAACCTTCACCAATGGGTAACTAGGCCCCCCGGCAATATGATCAAGTAGGCCTAAGAGCAGCCACCTTT-TTAAGAGCGTCAAAGCTTAAATATTAG---CCCAACA-AATAACCTCA-CTTCTAT-TGACCCCTTCAAC----CGTACTGAGTACTTCTATACTCTTATAGAACCTTTCATGTTAAAACTAGTAACAAGAAG-TAAAACTTCTCTTTTATGCAAGTATAAGTCAACTAGAACCCATCAATGACAATTAACAACTGA-----CAAATAGTAA------CTTCACCAGAAAACCCTATTATAT----TACCACATTAATCTAACACAAGAGCATAACAAGACAGATTCAAAGAA-AAAGAAGGAACTCGGCAAACCTCTAACCCCGCCTGTTTA-CCAAAAACATCGCCTCTTG-------CTAACATAAGAGGTCCAGCCTGCCCAGTGAC---TTCTGTTTAACGGCCACGGTATCATAACCGTGCAAAGGTAGCGTAATAACTTGTCTTCTAAATGAAGACTAGTATGAAAGGCATCACGAGGGTTAAACTGTCTCCTTTTTCTAATCAGTGAAACTAATCCCCCCGTGAAAAAGCGAGGATAAAATTATAAGACGAGAAGACCCTATGGAGCTTTAAACTTAACAGCACTTATTAACA--------------AATTTAAAATA-----GC--CTTCTC---AAATAC--CCTGCTG-TAAGTTTTAGGTTGGGAAGACCGCGGAGAAAAGCTAATCCTCCACAATGAAACAGAACTC----ACTCTTAAGCAAAAAGCCACAACTTAACGCATCAACACTCTTGACATCCATTGACCCAATA-ATTTGATCAACGAACCAAGTTACCCTAGGGATAACAGCGCCATCCATTTTGAGAGCTCCTATCGACAAATGGGCTTACGACCTCGATGTTGGATCAGGGTGC----CCAAGTGGTGAAGC-CGCTACT-AATGGTTCGTTTGTTCAACGATTAATACCC?????????????????????????GAGCAGGTATGGTGGGGACCGCCCTCAGCCTCCTAATTCGAGCTGAGCTCAGCCAGCCAGGGCCAATACTCGACAACGATCAAATTTATAACGTAATTGTAACAGCCCATGCCTTCGTCATAATTTTTTTTATGGTCATGCCTGTTATGATGGGCGGGTTCGGGAATTGACTAGTCCCGTTAATGATTGGAGCCCCTGATATGGCCTTTCCACGAATAAATAATATAAGTTTTTGACTTCTCCCCCCCTCATTTCTTCTCCTTCTCTCTTCTTCCTGCACGGAAGCCGGTGCAGGCACCGGTTGAACGGTCTACCCCCCTCTTGCAGCAAACCTTGCACACGCTGGGCCCGCAGTGGACTTAACGATTTTTTCACTGCACCTGGCAGGTGTCTCTTCAATCCTTGGGGCAATCAATTTTATTACAACAATTTTTAATATAAAACCCCAATCATGAACTCTCTTTCAAACGCCCTTGTTCGTCTGGTCCATCTTAGTTACTGCTATTCTACTTCTCCTCTCCCTCCCAGTTCTGGCCGCTGGTATCACAATGCTTCTTACGGATCGAAACTTAAATACTTCATTCTTTGACCCCTCGGGGGGTGGTGACCCCATCCTATATCAACACCTATTC???????????????????????????????????????????????????????????????????????????????????????????????????????????????????????????????????????????????????????????????????????????????????????????????????????????????????????????????????????????????????????????????????????????????????????????????????????????????????????????????????????????????????????????????????????????????????????????????????????????????????????????????????????????????????????????????????????????????????????????????????????????????????????????????????????????????????????????????????????????????????????????????????????????????????????????????????????????????????????????????????????????????????????TGTGGTATCTACCTCGCCTTTGGGTCCTCAATTTCCCTTTAGTGGGATTGACGACCGGGAAAACTGGCCTATTGTCTTCTACAACAAGACCTGCCAATGCCGGGGAAACTTCATGGGCTACAATTGCGGTGATTGCAAATTTGGTTTCATCGGCCCCAACTGTACGGTGAGAAGAACCATGGTCAGGAAGGAGATCTTCAAGATGACTGCGGCGGAGAAGGACAAGTTCATCGCCTACCTCAAYCTGGCCAAACGCACCGTCAGCCCAGACTACGTCATCGCCACCGGGACCTACGAGCAAATGAATAATGGTTCCGAGCCACTTTTTGCGGACATCAGCGTGTACGACCTCTTTGTGTGGCTGCACTACTACGCCTCCAGAGACTCTTTCCTAGAAGGTGACCTCGTGTGGAGTGATATTGACTTTGCCCATGAAGCGCCAGCCTTTTTGCCCTGGCACAGGTTCTTCTTRCTTCACTGGGAGCATGAAATTCAGAAGCTTGCAGGGGATGAGAACTTCACCATTCCC????????????
apumantarum ?????????????????????????????????????????????????????????????????????????????????????????????????????????????????????????????????????????????????????????????????????????????????????????????????????????????????????????????????????????????????????????????????????????????????????????????????????????????????????????????????????????????????????????????????????????????????????????????????????????????????????????????????????????????????????GGGATTAGATACCCCACTATGCCAAGTCGTAAACTTTAA-TTTACACCCT-TCCCATCGCCTGGAAACTACGAGCC-AAGCTTAAAACCCAAAGGACTTGACGGTA-CCCCATATCCCCCTAGAGGAGCCTGTCCTATAATTGATAACCCCCGCTAAACCTCACCATTCTTAG--CCTATCAGCCTGTATACTTCCGTCGTCAGCTAACCCCATGAGTGA--AACTCAGTGAGCCCAA-TGGT-------------CAC-CCACCAAAACGTCAGGTCAAAGTGCAGCAAATAGAATGG-GATCAGATGGGCTACACTTTCT-AATATAGAAAAATAACGAA-AGACTA-TGTGAAACCTAAGTCAGAAGGTGGATTTAGAAGTAAAAAGAGATTAGAGTGTTCTTTTTAA-CTTGGTACTGGGGTGTGTACACACCGCC????????????????????????????????????????????????????????????????????????????????????????????????????????????????????????????????????????????????????????????????????????????????????????????????????????????????????????????????????????????????????????????????????????????????????????????????????????????????????????????????????????????????????????????????????????????????????????????????????????????????????????????????????????????????????????????????????????????????????????????????????????????????????????????????????????????????????????????????????????????????????????????????????????????????????????????????????????????????????????????????????????????????????????????????????????????????????????????????????????????????????????????????????????????????????????????????????????????????????????????????????????????????????????????????????????????????????????????????????????????????????????????????????????????????????????????????????CGCCTTTTG-------TAAGCATAAGAGGTCCAGCCTGCCCAGTGAC---TTTAGTTTAACGGCCGCGGTATCCTAACCGTGCAAAGGTAGCGTAATCACTTGTCTTCTAAATAAAGACTTGTATGAAAGGCATCACGAGGGTTAAACTGTCTCCTTTTTCCAATCAGTGAAACTAATCTCCCCGTGAAAAAGCGGGGATAATTTTATAAGACGAGAAGACCCTATGGAGCTTTAAACTTAACAGCACTTGTCCA----------------TAATAAAAATA------------CCC---CCCCAT--TTTGCTG-CAAGTTTTAGGTTGGGGTGACCGCGGAGAAAAGTAAATCCTCC-CAATGAAATAGAGCC-----TCTCTTAAGTGAAAAGCCACACCTTGACACATCAATACCTTTGACATCTATTGACCCAATA--TTTGACCAACGAACCAAGTTACCCTAGGGATAACAGCGCCATCCATTTTGAGAGTTCCTATCGACAAATGGGCTTACGACCTCGATGTTGGATCAGGGTAT----CCAAGTGGTGTAGC-CGCTACT-AAAGGTT??????????????????????????????????????????????????GCCGGCATAGTTGGCACCGCCCTCAGCCTTCTTATCCGAGCTGAACTCGGTCAGCCGGGATCCCTGCTTGGCAACGACCAGGTCTATAACGTAATTGTTACAGCCCACGCTTTTGTTATGATTTTTTTTATAGTAATACCCGTCATGATCGGGGGGTTTGGAAACTGGCTAGTCCCATTAATGATTGGTGCCCCAGATATAGCATTCCCCCGAATAAATAATATGAGCTTTTGGCTTCTTCCCCCATCATTTCTTCTCCTTCTTTCCTCCTCCTGTGTCGAAACCGGAGCTGGCACAGGTTGAACAGTTTACCCCCCTCTCTCTGCAAACCTTGCGCATGCTGGCCCAGCAGTAGACTTAACCATTTTTTCCCTTCACTTGGCTGGCGTATCTTCTATTCTTGGGGCCATTAATTTTATCACTACAATTATTAATATGAAGCCCCCATCATGAACTATATTTCAAGTCCCTTTGTTTGTTTGATCTGTTTTAATTACTGCTATTTTACTTCTCCTCTCCCTCCCAGTTTTAGCCGCTGGGATCACAATACTTCTCACGGACCGTAATCTGAATACTTCATTCTTTGATCCATCAGGAGGGGGGGATCCTATCCTGTATCAACACCTATTC????????????????AAATTCAACAATTCCTCCAGCGAGGTTTATTTTCCACGTAACGATGCGGTGGAGTGGAAGCGCCACTATCCCGCATGTGACGTTTGCAATTCTTCCAAAAATTGGGGTAAGAGAAAGGGAACAATGCACCAAAACTCTCTCATCAAAAAGAGGAAACTCAATGTGGAACATGCA---AAGAAG---AACAAAAATGGAAAAATCTCACCCCTCTGGAAGAAGAATAGGACCCTGAATCAAATCAAGAACAATTGCAAACACTTGCACCTTGACTCCAATTTACTGGTTGTTGACTATCCTTCCGATTTTACGAAGTCGGTCACATGCCAGGTGTGTGAACACATATTGTCTGATCCAGTGCAAACCTCATGCAAACATTTGTTCTGCAGGATTTGCATCCTCAAATACTTCAAGATCATGGGCTGCTACTGCCCATCTTGCAGATACACTTGCTTCCCAACGGACCTTGCACCACCTGTGAAGTCCTTTCTTAACATTTTAAACTCCTTGATCTTAAAGTGCTTAGTGACCGGGTGTGACGAGGAAATCCTGCTTGGAAAATACTCTCAACATATCTCTAAACATAAAGAAATCAAAGGTAAAGATGCCTATGCCCATATCAACAAAGGAG???????????????????????????????????TCGGGTCCTCAATTTCCCTTTAGTGGGATTGACGACCGGGAAAACTGGCCTATTGTCTTCTACAACAGGACCTGCCAATGCCGGGGAAACTTCATGGGCTACAATTGCGGTGATTGCAAATTTAGTTTCATCGGCCCCAACTGTACGGTGAGAAGAACCATGGTCAGGAAGGAGATCTTCAAGATGACTGCGGCGGAGAAGGACAAGTTCATCGCCTACCTCAATCTGGCCAAACGCACCGTCAGCCCAGACTATGTCATCGCCACCGGGACCTACCAGCAAATGAATAATGGTTCCGAGCCCCTTTTTGCGGACATCAGCGTGTACGACCTCTTTGTGTGGCTGCACTATTACGCCTCCAGGGACTCTTTCCTAGAAGGTAACCTCGTGTGGAGAGATATTGACTTTGCCCACGAAGCGCCAGCCTTTTTGCCCTGGCACCGGTTCTTCTTGCTTCACTGGGAGCATGAAATTCAGAAACTT???????????????????????????????????????
intiUMMZ245218 ???????????????TCAACTTTTACTTAATTTACACATGCGAGTCTCCGCACCCCCGTGAA-AACGCCCTTAC-CCCCC---TTCAGGAATAAGGAGCCGGTATCAGGCAC-AATAATCTGCCCAAAACACCTAGCCA-CGCCACCCCCACAAGGGCCTTCAGCAGTGATAAACATTGAATATAAGTGACAACTTGATTCAGTTAAAGTAAATAGGGCCGGCAAA-T-CTGGTGCCAGCCGCCGCGGTTACA--CCATATGGCTCAAATTGATTTA-AATCGGCGTAAAGCGTGATTAAAG------CCCCC------TTTTTATTAGAGCTAAACTTAAATCTTCCTGTCATAAGCTTATTTATTTCTTAACCCAAACAACGAAAGTTACTCTAAG-CC-CCCAACTTGAATTCACGAAAACTTGGGCACAAACTGGGATTAGATACCCCACTATGCCAAGTCGTAAACTTTAA-CTTACACCAC-CACCCCCGCCAGGAAACTACGAGCT-AAGCTTAAAACCCAAAGGACTTGACGGTA-CCCCACATCCCCCTAGAGGAGCCTGTCCCATAATTGATAACCCCCGCTAAACCTCACCACTCTTAG--CCTATCAGCCTGTATACTTCCGTCGTCAGCTAACCACATGAGTGA--AACTCAGTAGGCCCAA-TGGC-------------AAC-CCGCCAAAACGTCAGGTCAAAGTGCAGCAAACAGAGTGG-GATCAGATGGGCTACACTTTCT-AATATAG-AAAAT-ACGAA-AGACTA-CGTGAAACCTGAGTCAGAAGGTGGATTTAGAAGTAAAAAGAAGTCAGAGAATTCTTTTTAA-CCTGGTACTGGGGTGTGTACACACCGCCC--GTCACCCTCTTCAAAGCACCACACAA-TAGTAATTAACCCCAACACG-CAACCTAGAAGAGGTAAGTCGT?????????????????????????????????????????????????????????????????????????????????????????????????????????????????????????????????????????????????????????????????????????????????????????????????????????????????????????????????????????????????????????????????????????????????????????????????????????????????????????????????????????????????????????????????????????????????????????????????????????????????????????????????????????????????????????????????????????????????????????????????????????????????????????????????????????????????????????????????????????????????????????????????????????????????????????????????????????????????????????????????????????????????????????????????????????????????????????????????????????????????????????????????????????????????????????????????????????????????????????????????????????????????????????????????????????????????????AAACATCGCCTCTTG-------TAAACATAAGAGGTCCCGCCTGCCCAGTGAC---TTCAGTTCAACGGCCGCGGTATCCTAACCGTGCAAAGGTAGCGTAATCACTTGTCTTTTAAATGAAGACTTGTATGAAAGGCATCACGAGGGTCAAACTGTCTCCTTTTTCCAATCAGTGAAACTAATCCCCCCGTGAAAAAGCGGGGATAATAATATAAGACGAGAAGACCCTATGGAGCTTTAAACTTAACAGCACTTGCCCT----------------CAGCCAAAATT----AAC--CACTTC---CCCAAT--CTTGCTG-TGAGTTTTAGGTTGGGGTGACCGCGGAGAAAAATAAATCCTCCCCAATGAAATAGAGCC-----ACTCTTAAGTGGAAAGTTACACCTTGACACATCAGTAC-CCTGACATCTATTGACCCAATA-CTTTGACCAACGAACCAAGTTACCCTAGGGATAACAGCGCCATCCATTTTGAGAGTTCCTATCGACAAATGGGCTTACGACCTCGATGTTGGATCAGGGTAC----CCAAGTGGTGTAGC-CGCTACT-AATGGTTCGTTTGTTCAACGATTAAAACCC?????????????????????????????????????????????????????????????????????????????????????????????????????????????????????????????????????????????????????????????????????????????????????????????????????????????????????????????????????????????????????????????????????????????????????????????????????????????????????????????????????????????????????????????????????????????????????????????????????????????????????????????????????????????????????????????????????????????????????????????????????????????????????????????????????????????????????????????????????????????????????????????????????????????????????????????????????????????????????????????????????????????????????????????????AAATTCAACAATTCCTCCAGCGAGGTTTATTTTCCACGTAACGATGCGGTGGAGTGGAAGCGCCACTGTCCCGCATGTGACRTTTGCAATTCTTCCAAAAATTGGGGTAAGAGAAAGGGAACAATGCACCAAAACGCTCTCATCAAAAAGAGGAAACTCAATGTGGAACATGCA---AAGAAG---AACAAAAATGGAAAAATCTCACCCCTCTGGAAGAAGAATAGGACCCTGAATCAAATCAAGAACAATTGCAAACACTTGCACCTTGACTCCAATTTACTGGTTGTTGACTATCCTTCCGATTTTACGAAGTCGGTCACATGCCAGGTGTGTGAACACATATTGTCTGATCCAGTGCAAACCTCATGCAAACATTTGTTCTGCAGGATTTGCATCCTCAAATACTTCAAGATCATGGGCTGCTACTGCCCATCTTGCAGATACACTTGCTTCCCAACGGACCTTGCACCACCTGTGAAGTCCTTTCTTAACATTTTAAACTCCTTGATCTTAAAGTGCTTAGTGACCGGGTGTGACGAGGAAATCCTGCTTGGAAAATACTCTCAACATATCTCTAAACATAAAGAAATCAAAGGTAAAGATGCCTATGCCCATATCAACAAAG??????????????GATGTTGTGGTATCTACCTCGCCTTTGGGTCCTCAATTTCCCTTTAGTGGGATTGACGACCGGGAAAACTGGCCTATTGTCTTCTACAACAGGACCTGCCAATGCCGGGGAAACTTCATGGGCTACAATTGCGGTGATTGCAAATTTAGTTTCATCGGCCCCAACTGTACGGTGAGAAGAACCATGGTCAGGAAGGAGATCTTCAAGATGACTGCGGCGGAGAAGGACAAGTTCATCGCCTACCTCAATCTGGCCAAACGCACCGTCAGTCCAGACTATGTCATCGCCACCGGGACCTACCAGCAAATGAATAATGGTTCCGAGCCACTTTTTGCGGACATCAGCGTGTACGACCTCTTTGTGTGGCTGCACTACTACGCCTCCAGGGACTCGTTCCTAGAAGGTGACCTCGTGTGGAGTGATATTGACTTTGCCCACGAAGCGCCAGCCTTTTTGCCATGGCACCGGTTCTTCTTGCTTCACTGGGAGCATGAAATTCAGAAGCTTGCAGGGGACGAGAACTTCACCATTCCCTTCTGGGACTGG
sancristobali ????????????????????????????????????????????????????????????????????????????????????????????????????????????????????????????????????????????????????????????????????????????????????????????????????????????????????????????????????????????????????????????????????????????????????????????????????????????????????????????????????????????????????????????????????????????????????????????????????????????????????????????????????????????????????????????????????ACTATGCCAAGTCGTAAACTTTAA-TTTACACC-----CTATCGCCAGGAAACTACGAGCT-AAGCTTAAAACCCAAAGGACTTGACGGTA-CCCCATATCCCCCTAGAGGAGCCTGTCCTATAATTGATAACCCCCGCTAAACCTCACCATTCTTAG--CCTATCAGCCTGTATACTTCCGTCGTCAGCTAACCCCATGAGTGA--AACTCAGTGAGCCCAA-TGTC-------------CC--CCACCAAAACGTCAGGTCAAAGTGCAGCAAATAGAATGG-GATCAGATGGGCTACACTTTCT-AGTATAG-AAAAT-ACGAA-AGACTA-TGTGAAACCT-AGTCAGAAGGTGGATTTAGAAGTAAAAAGAAATTAGAGAGTTCTTTTTAA-CCTGGTACTGGGGTGTGTACACACC???????????????????????????????????????????????????????????????????????????????????????????????????????????????????????????????????????????????????????????????????????????????????????????????????????????????????????????????????????????????????????????????????????????????????????????????????????????????????????????????????????????????????????????????????????????????????????????????????????????????????????????????????????????????????????????????????????????????????????????????????????????????????????????????????????????????????????????????????????????????????????????????????????????????????????????????????????????????????????????????????????????????????????????????????????????????????????????????????????????????????????????????????????????????????????????????????????????????????????????????????????????????????????????????????????????????????????????????????????????????????????????????????????????????????????????????????????CGCCTCTTG-------TAAACATAAGAGGTCCAGCCTGCCCAGTGAC---TTCAGTTAAACGGCCGCGGTATCCTAACCGTGCAAAGGTAGCGTAATCACTTGTCTTCTAAATAGAGACCTGTATGAAAGGCATCACGAGGGTCAAACTGTCTCCTTTTTCCAATCAGTGAAACTAATCTCCCCGTGAAAAAGCGGGAATAATATTATAAGACGAGAAGACCCTATGGAGCTTTAAACTTAGCAGCACTGACCCT----------------TAACTAAAGTA------------CCC---CTCCAC--TCTGCTG-CAAATTTTAGGTTGGGGTGACCGCGGAGAAAAGCAAATCCTCC-CAATGAAATAGAGCC-----ACTCTTAAGTGTAAAGCCACACCTTGACACATCAATACCCTTGACATCTATTGACCCAATA--TTTGACCAACGAACCAAGTTACCCTAGGGATAACAGCGCTATCCATTTTAAGAGTTCCTATCGACAAATGGGCTTACGACCTCGATGTTGGATCAGGGTAT----CCAAGTGGTGTAGC-CGCTACT-AATGGTT??????????????????????????????????????????????????GCCGGCATGGTCGGCACCGCCCTCAGCCTCCTCATCCGAGCTGAACTCGGGCAACCGGGATCCCTGCTTGGCAACGACCAGGTCTATAACGTAATCGTTACAGCCCACGCTTTTGTTATGATTTTTTTTATGGTCATGCCGGTCATGATTGGGGGATTCGGAAACTGGCTCGTCCCATTGATGATCGGCGCCCCGGATATAGCATTCCCCCGAATGAACAACATAAGCTTTTGGCTTCTTCCCCCCTCTCTTCTTCTACTTCTTTCTTCCTCCTGTGTTGAAACAGGAGCTGGTACGGGCTGAACAGTCTACCCCCCTCTTTCTGCAAACCTCGCCCATGCTGGCCCAGCAGTGGACTTAACCATTTTTTCTCTTCACCTGGCTGGTGTCTCCTCTATTCTCGGGGCCATTAATTTTATTACCACAATTATCAACATGAAGCCCCCATCGTGAACTATATTTCAAGTCCCCTTGTTTGTCTGATCGGTCTTAATCACTGCTATCTTACTTCTTCTCTCCCTCCCGGTCTTAGCCGCTGGGATCACGATACTCCTCACAGACCGTAACTTGAACACCTCATTCTTTGACCCATCAGGAGGGGGGGACCCCATCCTGTACCAACACCTA???????????????????AAATTCAACAATTCCTCCAGCGAGGTTTATTTTCCACGTAACGATGCGGTGGAGTGGAAGCGCCACTGTCCCGCATGTGACGTTTGCAATTCTTCCAAAAATTGGGGTAAGAGAAAGGGAACAATGCACCAAAACTCTCTCATCAAAAAGAGGAAACTCAATGTGGAACATGCA---AAGAAG---AACAAAAATGGAAAAATCTCACCCCTCTGGAAGAAGAATAGGACCCTGAATCAAATCAAGAACAATTGCAAACACTTGCACCTTGACTCCAATTTACTGGTTGTTGACTATCCTTCTGATTTTACGAAGTCGGTCACATGCCAGGTGTGTGAACACATATTGTCTGATCCAGTCCAAACCTCATGCAAACATTTGTTCTGCAGGATTTGCATCCTCAAATACTTCAAGATCATGGGCTGCTACTGCCCATCTTGCAGATACACTTGCTTCCCAACGGACCTTGCACCACCTGTGAAGTCCTTTCTTAACATTTTAAACTCCTTGATCTTAAAGTGCTTAGTGACCGGGTGTGACGAGGAAATCCTGCTTGGAAAATACTCTCAACATATCTCTAAACATAAAG?????????????????????????????????????????????????????????????????????????????TCGGGTCCTCAATTTCCCTTTAGTGGGATTGACGACCGGGAAAACTGGCCTATTGTCTTCTACAACAGGACCTGCCAATGCCGGGGAAACTTCATGGGCTACAATTGCGGTGATTGCAAATTTAGTTTCATCGGCCCCAACTGTACGGTGAGAAGAACCATGGTCAGGAAGGAGATCTTCAAGATGACTGCGGCGGAGAAGGACAAGTTCATCGCCTACTTCAATCTGGCCAAACGCACAGTCAGCCCAGACTATGTCATCGCCACCGGGACTTACCAGCAAATGAATAATGGTTCCGAGCCACTTTTTGCGGACATCAGCGTGTACGACCTCTTTGTGTGGCTGCACTACTACGCCTCCAGGGACTCTTTCCTAGAAGGTGACCTCGTGTGGAGTGATATTGACTTTGCCCACGAAGCGCCAGCCTTTTTGCCCTGGCACCGGTTCTTCTTGCTTCACTGGGAGCATGAAATTCAGAAACTT???????????????????????????????????????
cruralis GTCCTGACCTTAAAATCAATTACTTCTCAACTTACACATGCAAGTCTCCGCACCCCAGTGAA-AACGCCCTAAA-CCCCTT--TAATAGGAAAAGGAGCCGGTATTAGGCAC-AACAATTTGCCCATGATACCTAGCAA-CGCCACACCCACAAGGGTTGTCAGCAGTGATAAACATTGAATATAAGTGACAACTTGATTCAGTTAGAGAAACCAGAGTCGGCAAA-T-CTGGTGCCAGCCGCCGCGGTTACA--CCTCAGGACTCAAATTGATTT--CATCGGCATAAAATGTGATTTAAG-------CCTCA-----ATTCCACTAGAGTTAAACCTATACTGAGTAGTTATAAGCTCGTTAC-AAG-AAAACCGCAT-ACGAAAGTTACTCTACC-----CATACTTGAACTCACGAAAATTTGGATCCAAACTAGGATTAGATACCCTACTATGCCAAATAGTAAACTTTAA-TTTACACCG----AAATCGCCAGGGAATTACGAGCT-ACGCTTAAAACCCAAAGGACTTGACGGTG-CCCCATATCCCCCTAGAGGAGCCTGTCCCACAATCGATAATCCCCGTTTAACCTCACCACTTTTAG--CCTATCAGCCTGTATACTTCCGTCGTCAGTTTACCGCATGAGCGA--TTCTTAGTAAACCTAA-TGTC-------------TTA-TCATCAATACGTCAGGTCAAAGTGCAGCAAATAAAGTGGAAGAGAGATGGGCTACACTTTCT-ACAGTAG-AAAAT-ACGAA-AGATTA-TATGAAACCTCAATCAGAAGGCGGATTTAGTAGTAAAAAGAAATTAGAGTATTCTTTTTAA-TTTGGCCCTGGGGCGTGTACATACCGCCC--GTCACCCTCTTCGTAATACATAAATC-AAGTAAATAACAAAATTTAACCTCAACAGAAGAGGCAAGTCGTAACATGGTAAGTGTACCGGAAG??????????????????????????????????????????????????????????????????????????????????????????????????????????????????????????????????????????????????????????????????????????????????????????????????????????????????????????????????????????????????????????????????????????????????????????????????????????????????????????????GAGAAAAGAATATTAGTTCAACCTAAAGTTACTTATAATAACC-CTAAATAAATACATTACTTTAGAGTAATTCAAATAGGGTACAGCCTATTTGAAACAGGATACAACCTTAACCAATGGGTAACCTATTTC---CTTAATTTAATCAAGTAGGCCTAAGAGCAGCCATCTTC-TAAAAAGCGTCAAAGCTTATTTCTA-----TCTACCTTAATACCCCCA-CTCTCAC-TCACCCCTTCTCCCCCGCCCATCAAGCACTTCTATAAATGTATAGAACCTATTATGTTAAAACTAGTAACAAGAAG-CAACCCTTCTCTTCAATGTAAATATACTTCAGCAAGGACCCACCACTGATAATTAATAAC-------AAAAGTAACAAC-----CTCTTCTAGAAAAATTTACTTTA-----CCCCCTATTAACCTAACACAAGCACATTTCAAGAAAGATAAAAAGAA-AAAGAAGGAACTCGGCAAA-CATCAGCCCCGCCTGTTTA-CCAAAAACATCGCCTCTTG-----ATTAACTATAAGAGGTCTAGCCTGCCCAGTGAC---ACTAGTTCAACGGCCGCGGTATCCTAACCGTGCGAAGGTAGCGTAATCACTTGTTTTTTAAATAAAGACTTGTATGAAAGGCTTCACGAGGGCCTAACTGTCTCCTTTTTCTTATCAGTGAAACTGATCTCCCCGTGAAGAAGCGGGGATTTTTTTATAAGACGAGAAGACCCTATGGAGCTTTAAACTTTACAACACCTGCTTCCTAT--TGCT---ATTTTCAGAAAACT--------ACACCCA---CAGCAA-CCTGTTTG-TGAGCTTTCGGTTGGGGCGACCCCGGAGAACAACTTATCCTCCGCAATGAATAG-ACA------CCTCTTTAGTTAAAAGTCACATCTTAATACACCAG-AAAACTGACATATATTGACCCAAAA-TTTTGATCAACGAACTAAGTTACCCTAGGGATAACAGCGCTATCCACTTTGAAAGTTCCTATCGACAAGTGGGCTTACGACCTCGATGTTGGATCAGGGTAT----CCTAGTGGTGCAGC-CGCTACT-AAGGGTTCGTTTGTTCAACGATTAAAACCC?????????????????????????????????????????????????????????????????????????????????????????????????????????????????????????????????????????????????????????????????????????????????????????????????????????????????????????????????????????????????????????????????????????????????????????????????????????????????????????????????????????????????????????????????????????????????????????????????????????????????????????????????????????????????????????????????????????????????????????????????????????????????????????????????????????????????????????????????????????????????????????????????????????????????????????????????????????????????????????????????????????????????????????????????????????????????????????????ATTTCCCGCGTAACAATGCTGTGGATTGGAAGCATCACTGTTCCCCATGTGACGTTTGCAATTCTTCCAAAAATTGGGGTAAGAGAAAGGGAACAATGCACCAAAACTCTCTCATCAAAAAGAGGAAACTCAATGTGGAACCTGGAAAGAAGAAG---AACAAAAATGGAAAAATCTCACCCCTCTGGAAGAAGAATAAGATCCTGAATCAAATCAAGAACAATTGCAAACACTTGCACCTTGACTCCAATTTACTGGTTGTTGACTATCCTTCCGATTTTACAAAGTCGGTCACGTGCCAGGTGTGTGAACACATATTGTCTGATCCAGTGCAAACCTCGTGCAAACATTTGTTCTGCAGGATTTGCATTCTCAAATACTTCAAGATTATGGGCTGTTACTGCCCATCTTGCAGACACACTTGCTTCCCGACGGATCTTGCACCACCGGTGAAGTCCTTTCTTAACATTTTAAACTCCTTGATCTTAAAGTGCACAGTGACCGGATGTGACGAGGAAATACTGCTTGGAAAATACTCTCAACATATCTCCAAACATAAAGAAAT???????????????????????????????????????????????????????????????????????????????????????????????????????????????????????????????????????????????????????????????????????????????????????????????????????????????????????????????????????????????????????????????????????????????????????????????????????????????????????????????????????????????????????????????????????????????????????????????????????????????????????????????????????????????????????????????????????????????????????????????????????????????????????????????????????????????????????????????????????????????????????????????????????????????????
horstpauliMTD44335 GTCCTGACCTTAAAATCAATTTTTACTTAATTTACACATGCAAGTCTCCGCACCCCCGTGAA-AACGCCCTTAT-CCCC----TTCAGGAATAAGGAGCCGGTATCAGGCAC-AGTAATTTGCCCAAAACACCTAGCCA-CGCCACCCCCACAAGGGCCTTCAGCAGTGATAAACATTGAATATAAGTGACAACTTGATTCAGTCAAAGTAAATAGGGCCGGCAAA-T-CTGGTGCCAGCCGCCGCGGTTACA--CCACATGACTCAAATTGATTTA-ACTCGGCGTAAAGCGTGATTAAAG------CTCACT-----TTTCTATTAGAGTTAAACTTAAATTTTCCTGTTATAAGCTTATTTA-TTTTTAACCCAAACAACGAAAGTTACTCTAAC-CTCCCCCACTTGAACTCACGAAAACTTGGGCACAAACTGGGATTAGATACCCCACTATGCCAAGTTGTAAACTTTAA-TTTACACCCC-TCCCATCGCCAGGAGACTACGAGCT-AAGCTTAAAACCCAAAGGACTTGACGGTA-CCCCACATCCCCCTAGAGGAGCCTGTCCTATAATTGATGACCCCCGCTAAACCTTACCACTCTTAG--TCTATCAGCTTGTATACTTCCGCCTTCAGCTTACCCCGTGAGCGT--AATTCAGTGAGCTTAA-TGCC-------------TACTCCGCCGATACGTCAGGTCAAAGTGCAGCTAATACAGTGG-AAAGAGATGGGCTACACTCTCT-AACCTAG-AGGAT-ACGAA-AGACTA-TGCTGAAACCATATCAAAAGGCGGATTTAGAAGTAAAAAGGAAATAAAGAGTCCTTTTTAA-CCCGGCCCTGGGGTGTGTACACACCGCCC--GTCACCCTCTTCAAAAACACCAGC---TAGTTCATAACACATTTTT--TAACAAAGAAGAGGTAAGTCGTAACATGGTAAGTATACCGGAAG??????????????????????????????????????????????????????????????????????????????????????????????????????????????????????????????????????????????????????????????????????????????????????????????????????????????????????????????????????????????????????????????????????????????????????????????????????????????????????????TCTCAGGAAAAGAATTTTAGTCCAACCTAAAGCTGCCT-TAATATTA-TTAAATAAAAATTCGGCTTTAGAGCAACTCAAATAAGGTACAGCCTATTTGAGACAGGAAACAACCTTCACCAATGGGTAAACAATCTA----GTAACGTAGCCAAGTAGGCCTAAAAGCAGCCACCTTC-TAAAAAGCGTCAAAGCTTATATACAAG---ACTTATT-AATAACCTCA-TCCCAAC-TGACCCCTTCAAC----TATACTGAGTACTTCTATACTATTATAGAACCTTTTATGTTAAAACTAGTAACAAGAAG-CAAAGCTTCTCTTTTATGTAAACGTAAGTCAGTAAGGACCCCCCACTGACAATTAACAGACCA---CTAAAATAGTAA------CCCAACTGGAAAACCCTATTATAA----TCTACTGTTAACCTAACACAAGAACATCCCAAGACAGATTTAAAGAA-AAAGAAGGAACTCGGCAAACCACCAACCCCGCCTGTTTA-CCAAAAACATCGCCTCTTG-------TATACATAAGAGGTCCAGCCTGCCCAGTGAC---TTCAGTTCNNNGGCCGCGGTATCCTAACCGTGCAAAGGTAGCGTAATCACTTGTCTTCTAAATAGAGACTAGTATGAAAGGCATCACGAGGGTCAAACTGTCTCCTTTTTCTAATCAGTGAAACTAATCTCCCCGTGAAAAAGCGAGGATAATATTATAAGACGAGAAGACCCTATGGAGCTTTAAACTTAACAGCACTTGCCAT----------------TTAACCAAAAT----CAA--CCCCCT---CTACAT--TTTGCTG-TAAGTTTTAGGTTGGGGTGACCGCGGAGAAAAATAAATCCTCCCCAATGAAATAGAATCA----ACCCTTAAGTGAAAAGCCACACCTTGATACATCAATACTCTTGACATCTATTGACCCAATA-TTTTGACCAACGAACCAAGTTACCCTAGGGATAACAGCGCCATCCATTTTGAGAGTTCCTATCGACAAATGGGCTTACGACCTCGATGTTGGATCAGGGTAT----CCAAGTGGTGCAGC-CACTACT-AATGGTTCGTTTGTTCAACGATTAAAACCC????????????????????????????????????????????????????????????????????????????????????????????????????????????????????????????????????????????????????????????????????????????????????????????????????????????????????????????????????????????????????????????????????????????????????????????????????????????????????????????????????????????????????????????????????????????????????????????????????????????????????????????????????????????????????????????????????????????????????????????????????????????????????????????????????????????????????????????????????????????????????????????????????????????????????????????????????????????????????????????????????????????????????????????????????????????????????????????????????????????????????????????????????????????????????????????????????????????????????????????????????????????????????????????????????????????????????????????????????????????????????????????????????????????????????????????????????????????????????????????????????????????????????????????????????????????????????????????????????????????????????????????????????????????????????????????????????????????????????????????????????????????????????????????????????????????????????????????????????????????????????????????????????????????????????????????????????????????????????????????????????????????????????????????????????????TGTGGTATCTACCTCGCCTTTGGGTCCTCAATTTCCCTTTAGTGGGATTGACGACCGGGAAAACTGGCCTATTGTCTTCTACAACAGGACCTGCCAATGCCAGGGAAACTTCATGGGCTACAATTGCGGTGATTGCAAATTTAGTTTCATCGGCCCCAACTGTACGGTGAGAAGAACCATGGTCAGGAAGGAGATCTTCAAGATGACTGCGGCGGAGAAGGACAAGTTCATCGCCTACCTCAATCTGGCCAAACGCACCGTCAGCCCAGACTATGTCATCGCCACCGGGACCTACCAGCAAATGAATAATGGTTCCGAGCCCCTTTTTGTGGACATCAGCGTGTACGACCTCTTTGTGTGGCTGCACTACTACGCCTCCAGGGACGCTTTCCTAGAAGGTAACCTCGTGTGGAGAGATATTGACTTTGCCCACGAAGCGCCAGCCTTTTTGCCCTGGCACCGGTTCTTCTTGCTTCACTGGGAGCATGAAATTCAGAAGCTTGCAGGGGATGAGAACTTCACCATTCCC????????????
granulosus GTCCCAGCCTTGAAATCAGTTATTTCTTGATTTACACATGCAAGTCTCCGCACACCCGTGAA-AATGCCCTAAA--CCCTT-AAATTAGGTAAAGGAGCTGGTATCAGGCAC-AGTAACTTGCCCAAGACACCTAGTAA-TGCCACGCCCACAAGGGTTCTCAGCAGTGATAAACATTGAGTATAAGCGTCAACTTGACTCAGTTAAAGAAGACAGAGCCGGCAAA-T-TTGGTGCCAGCCGCCGCGGTTACA--CCAC-TGACTCAAATTGACTTC-ACTCGGCATAAAATGTGATTTAAG-------CCTCA-----AACCCATTAGAGTTGAATTAACATTAGGCCGTGACAAGCCTGTAAT-GAG-AAAGTCAAAC-ACGAAAGTTACTCTA----AATTCCCCTTGAACTCACGAAAGCTTGGGCACAAACTAGGATTAGATACCCTACTATGCCAAGTTGTAAACTTTAA-TTTACGCCG----AAATTGCCTGGGAACTACGAGCT-AAGCTTAAAACCCAAAGGACTTGACGGTA-CCCCACATCCCCCTAGAGGAGCCTGTCTTATAATCGATAACCCCCGCTTAACCTCACCATTTTTAG--CCTTTCAGTCTGTATACTTCCGTCGTCAGCTTACCGCATGAGCGA-CATCATAGTGAGCTTAA-TGTC-------------TG---CGTCAACACGTCAGGTCAAAGTGCAGCAAACAAAGTGG-AAAGAGATGGGCTACATTTTCTAACAATAG-AAAAC-ACGAA-AGATTAGTGTGAAACCTTAATC-TAAGGTGGATTTAGTAGTAAAAAGAAAATAGAGTGTTCTTTTTAA-TTTGGCACTGAGGTACGTACATACCGCCC--GTCACCCTCTTCGCACACCTCATCCT--AGTAAATAACAATATTTTG-CAAAGTAGAAGAGGCAAGTCGTAACATGGTAAGTGTACCGGAAG?????????????????????????????????????????????????????????????????????????????????????????????????????????????????????????????????????????????????????????????????????????????????????????????????????????????????????????????????????????????????????????????????????????????????????????????????????????????????????????????????????????????????????????????????????????????????????????????????????????????????????????????????????????????????????????????????????????????????????????????????????????????????????????????????????????????????????????????????????????????????????????????????????????????????????????????????????????????????????????????????????????????????????????????????????????????????????????????????????????????????????????????????????????????????????????????????????????????????????????????????????????????????????????????????????CGCCTCTTG-----TATTAACATAAGAGGTCCAGCCTGCCCAGTGACTCTCCTTGTTTAACGGCCGCGGTATCCTAACCGTGCGAAGGTAGCGTAATCACTTGTTTTTTAATTAAAGACTCGTATGAAAGGCACCACGAGGGCCAAACTGTCTCCTTTCTCTAATCAGTGAAACTAATCTCCCCGTGAAGAAGCGAGGATTTTTTTACAAGACGAGAAGACCCTATGGAGCTTTAAACTTTACAACATCTGCTCCTACCCCATCT---TTATTCCCGAAAA---CTACC---TCTCC---TTGCAC-TCTGTTTGTAAATTTTTCGGTTGGGGCGACCCCGGAGCACAACCAACCCTCCGCAATGAAAAG-ACC-T----CATCTTTAGTAAAAAGCCACAGCTTAATACATCAGTCCAACTGACATACATTGACCCAAAA-TTTTGATCAACGAACTTAGTTACCCTAGGGATAACAGCGCTATCTACTTTGAGAGTCCTTATCGACAAGTAGGCTTACGACCTCGATGTTGGATCAGGGTAT----CCTAGAGGTGCAGC-CGCTTCT-AAAGGTTCGTTTGTTCAACGATTAAAACCC?????????????????????????????????????????????????????????????????????????????????????????????????????????????????????????????????????????????????????????????????????????????????????????????????????????????????????????????????????????????????????????????????????????????????????????????????????????????????????????????????????????????????????????????????????????????????????????????????????????????????????????????????????????????????????????????????????????????????????????????????????????????????????????????????????????????????????????????????????????????????????????????????????????????????????????????????????????????????????????????????????????????????????????????????????????????????????????????ATTTCCCGCGTAACAATGCTGTGGACTGGAAGCGTCACTGTTCCTCATGTGACGTTTGCAATTCTTCCAAAAATTGGGGTAAGAGAAAGGGAACAATGCACCAAAACCCTCTCATCAAAAAGAGGAAACTCAATGTGGAACATGGA---AAGAAG---AACAAAAATGGAAAAATCTCACCCCTCTGGAAGAAGAATAAGACCCTGAATCAAATCAAGAACAATTGCAAACACTTGCACCTTGACTCCAATTTACTGGTTGTCGACTATCCTTCCGATTTTACAAAGTCGGTCACATGCCAGGTGTGTGAACACATATTGTCTGATCCAGTGCAAACCTCATGCAAACATTTGTTCTGCAGGATTTGCATTCTCAAATACTTCAAGATCATGGGTTGTTACTGCCCTTCTTGCAGACACACTTGCTTCCCAACAGATCTTGCAACACCTGTGAAGTCCTTTCTTAACATTTTAAACTCCTTGATCTTAAAGTGCACAGTGACCGGATGTGACGAGGAAATACTGCTTGGAAAATACTCTCAACATATCTCCAAACATAAAGAAAT?????????????????????????????????????????????????????????????????????????TTGGGTCCTCAATTTCCCTTTAGTGGGATTGACGATCGGGAAAACTGGCCTATTGTCTTCTACAACAGGACTTGCCAATGCCTGGGCAACTTCATGGGCTACAATTGCGAAGACTGCAAATTTGGTTTCATTGGCCCCAACTGTACAGTGAGAAGAATGATGGTCAGGAAGGATATCTTCAAGATGACTGTAGCGGAGAAGGACAAATTCATCGCCTACCTCAACCTGGCCAAACGCACCATCAGCCAAGACTATGTCATCGCCACCGGCACCTACGAGCAAATGAATAATGGTTCTGACCCACTTTTTGCAGACATCAGCGTGTACGACCTCTTTGTGTGGATGCACTACTATGCCTCCAGGGACGCTTTCCTAGAAGGTGACCTTGTATGGAGAGGTATTGACTTTGCCCATGAAGCGCCAGCCTTTTTGCCCTGGCACAGATTCTACTTGCTTCACTGGGAGCATGAAATT????????????????????????????????????????????????
machiguenga GTCCTGACCTTAAAATCAATTATTATTCAACTTACACATGCAAGTCTCCGCGCCCCAGTGAA-GATATCCCG---CCCCTT-TATTAAGAGAAAGGAACCGGTATCAGGCAC-ATTAGTTTGCCCAAGACACCTAGCAA-CGCCACACCCACAAGGGTCTTCAGCAGTGATAAACATTGAGTATTAGTGCAAACTTGACTCAGTCAGAATAAAGAGAGTAGGCAAA-T-CTGGTGCCAGCCGCCGCGGTTACA--CCATACGACTCAAATTGATTTT-CCTCGGCGTAAAACGTGATTTAAG-------CCACT-----AACCCATTAAAGTTGAACCTCCATTAAGCCGTGATAAGCTTATGAC-AGGGGAAACCAAAC-ACGAAAGTTACTTTAA--TTAACCAACTTGAATACACGAAAATTTGGGCACAAACTAGGATTAGATACCCTACTATGCCAAATAGTAAA--TCGA-CTTACACC-----TTATCGCCAGGGAACTACGAGCTAAAGCTTAAAACCCAAAGGACTTGACGGTG-CCCCATATCCTCCTAGAGGAGCCTGTCCCATAATCGATACCCCTCGCTTAACCTTACCACTTTTAG--CCAATCAGCCTGTATACTTCCGTCGTCAACTTACCGCGTGAGCGG--ACCCCAGTGGGTTCAA-TGTC-------------TAT-ACATCAATACGTCAGGTCAAAGTGCAGCAAATAAAGTGG-AGAGAGATTGGCTACATTTTCT-AGCATAG-AAAAT-ACGAA-AGATTA-CGTGAAATCTTTATCAGAAGGCGGATTTAGTAGTAAAAAGAAAATAGAACATTCTTTTTAA-TCTGGCACTGGGGTATGTACATACCGCCC--GTCACCCTCTTCGCAAGACAAATTTT--AGTAAATAACACATTCACT-CTAAATAGAAGAGGCAAGTCGTAACAAGGTAAGTGTACCGGAAG?????????????????????????????????????????????????????????????????????????????????????????????????????????????????????????????????????????????????????????????????????????????????????????????????????????????????????????????????????????????????????????????????????????????????????????????????????????????????????????????????????????????????????????????????????????????????????????????????????????????????????????????????????????????????????????????????????????????????????????????????????????????????????????????????????????????????????????????????????????????????????????????????????????????????????????????????????????????????????????????????????????????????????????????????????????????????????????????????????????????????????????????????????????????????????????????????????????????????????????????????????????????????????????????????????CGCCTCTTG-----CTCCAGAATAAGAGGTCCAGCCTGCCCAGTGAC---TCTTGTTTAACGGCCGCGGTATCCTAACCGTGCAAAGGTAGCGTAATCACTTGTTTCTTAAATAGAGACTCGTATGAAAGGCACCACGAGGGCTAAACTGTCTCCTTTCTTCTATCAGTGAAACTAATCTCCCCGTGAAGAAGCGGGGATACCCTTATAAGACGAGAAGACCCTATGGAGCTTTAAACTTTACAGCACCTGCTCTCACATCATCT---TCCTTACAGAAGC---CTACC--ATTCCA---CAGCAC-ACTGCCTT-ACAGTTTTCGGTTGGGGCGACCACGGAGTATAACTCACCCTCCATAATGAAAAG-ATA-T----TATTTTTAATAAAAAACCACACCTTTATATAACAGCAA-ACTGACATACATTGACCCAATT-TATTGATCAACGAACCAAGTTACCCTAGGGATAACAGCGCTATCCACTTTGAGAGCTCCTATCGACAAGTGGGCTTACGACCTCGATGTTGGATCAGGGTAT----CCTAGTGGTGCAGC-CGCTACT-AACGGTTCGTTTGTTCAACGATTAAAACCC?????????????????????????????????????????????????????????????????????????????????????????????????????????????????????????????????????????????????????????????????????????????????????????????????????????????????????????????????????????????????????????????????????????????????????????????????????????????????????????????????????????????????????????????????????????????????????????????????????????????????????????????????????????????????????????????????????????????????????????????????????????????????????????????????????????????????????????????????????????????????????????????????????????????????????????????????????????????????????????????????????????????????????????????????????????????????????????????ATTTCCCGCGTAACAATGCTGTGGACTGGAAGCGTCACTGTTCCTCATGTGATGTGTGCAATTCTTCCAAAAATTGGGGTAAGAGAAAGGGAATAATGCACCAAAACTCTCTTATCAAAAAGAGGAAACTCAATGTGGAACATGGAAAGAAGAAG---AACAAAAATGGAAAAATCTCACCCCTCTGGAAGAAGAATAAGACCCTGAATCAAATCAAGAACAATTGTAAACACTTGCACCTTGACTCCAATTTACTGGTTGTCGACTATCCCTCCGATTTTACAAAGTCGGTCACATGCCAGGTGTGTGAACACATATTGTCTGATCCAGTGCAAACCTCATGCAAACATTTATTCTGCAGGATTTGCATTCTCAAATACTTCAAGATCATGGGCTGTTACTGCCCATCTTGCAGACACACTTGCTTCCCAACAGATCTTGCACCACCTGTGAAGTCCTTTCTTAACATTTTAAACTCCTTGATCTTAAAGTGCACAGTGACCGGATGTGACGAGGAAATCCTGCTTGGAAAATACTCTCAACATATCTCCAAACATAAAGAAAT?????????????????????????????????????????????????????????????????????????TTGGGTCCTCAATTTCCCTTTAGTGGGATTGACGATCGGGAAAACTGGCCTATTGTCTTCTACAACAGGACCTGCCAATGTCAGGGCAACTTCATGGGCTACAATTGCGGAGATTGCAAATTTGGTTTCATCGGCCCCAACTGTACGGTGAGAAGAACGATGGTCAGGAAGGAGATCTTCAAGATGACTGCGGCGGAGAAGGACAAGTTCATCGCCTACCTTAACCTAGCCAAACGCACCACCAGCCAAGACTATGTCATTGCCACTGGGACCTACGAGCAAATGAATAATGGTTCTGACCCACTTTTTGCAGACATCAGCGTGTACGACCTCTTTGTGTGGCTGCACTATTATGCCTCCAGGGACTCTTTCCTAGAAGGTGGCCTCGTATGGGGACAGATTGACTTTGCCCATGAAGCGCCAGCCTTTTTGCCATGGCACAGGTTCTACTTGCTTCACTGGGAGCATGAAATT????????????????????????????????????????????????
lundbergi GTCCCAGCCTTATAATCAGTTCTTACTTGACTTANACATGCAAGTTTCCGCACCCCGGTGAA-AACGCCCTTAA-GCCTCC-CCCCCGAGGACAGGAGCCGGTATCAGGCAC-AATAACCCGCCCAAAACACCTAGCAA-CGTCGCACCCACAAGGGTATTCAGCAGTGATAAACATTGAATATAAGTGTCAGCTTGATTCAGTTTAAGTATAAAGAGTTAGCAAA-T-CTGGTGCCAGCCGCCGCGGTCATA--CCAG-GGACTCAAATTGATTGT-CTTCGGCGTAAAACGTGATTTAAG-------CCATA----AAATTTACTAGAGTTAAACTTATTCTAGGCAGTAACAAGCTTGCAGT-AAG-AAACCCAAAT-ACGAAAGTTACTCTAT--CTACCCAACTTGAACTCACGAAAATTTGGACACAAACTAGGATTAGATACCCTACTATGCCAAATAGTAAACTTTAA-CTTAACCCC----ACATCGCCCGGGAATTACGAGCA-AAGCTTAAAACCCAAAGGACTTGACGGTG-CCCCATATCCTTCTAGAGGAGCCTGTCCTATAATTGATACTCCCCACTTAACCTCACCGCTTTTAG--CCCCCCAGTCTGCATACTTCCGTCGTCAGCTTACCTCGTGAGCGC--CATTCAGTAAGCTAAA-TGCT-------------TAT-TCACCAGTACGTCAGGTCAAAGTGCAACAAATAAAGCGG-GAAGAGATGGGCTACACTTTCTAATTTTAG-AAGAT-ACGAA-AACTGA-TGTGAAACCTCAGTTAGAAGGCGGATTTAGTAGTAAAAAGAAAATAGAGTGTTCTTTTTAA-TTTGGCTCTGGGGTAAGTACATACCGCCC--GTCACCCTCTTCTCCGACCTCTAAAC-CAGTTCATAACAATCTACTGTCTTTATCGAAGAGGCAAGTCGTAACATGGTAAGTGTACCGGAAG?????????????????????????????????????????????????????????????????????????????????????????????????????????????????????????????????????????????????????????????????????????????????????????????????????????????????????????????????????????????????????????????????????????????????????????????????????????????????????????????????????????????????????????????????????????????????????????????????????????????????????????????????????????????????????????????????????????????????????????????????????????????????????????????????????????????????????????????????????????????????????????????????????????????????????????????????????????????????????????????????????????????????????????????????????????????????????????????????????????????????????????????????????????????????????????????????????????????????????????????????????????????????????????????????????CGCCTCCTG-----CCCAAAAATAGGAGGTCCAGCCTGCCCAGTGAC---TATAGTTCAACGGCCGCGGTATCCTAACCGCGCGAAGGTAGCGTAATCACTTGTCTTTTAAATAGGGACTTGTATGAACGGCACCACGAGGGCCAAACTGTCTCCTTTTTTTAATCAGTGAAACTAATCTTCCCGTGAAGAAGCGGGAATTCTTATATAAGACGAGAAGACCCTATGGAGCTTTAAACTTTACAACACCTGCTTATTTTTAACCC------TTTCAGAATC---CTACC--CCCCCC---CAGCAT-CCTGTTGA-TTAGTTTTTGGTTGGGGCGACCTCGGAGCATAACTCACCCTCCGAAATGAAAAGCACC-T----CCCCTTTAGTAATAAGCTACAGCTTTAAACATCAGTATAACTGACATCTATTGACCCAAA--CTTTGACCAACGAACCAAGTTACCCTAGGGATAACAGCGCTATCCACTTTGACAGCTCCTATCGACAAGTGGGCTTACGACCTCGATGTTGGATCAGGGTAT----CCTAGTGGTGCAGC-CGCTACT-AAGGGTTCGTTTGTTCAACGATTAAAACCC?????????????????????????????????????????????????????????????????????????????????????????????????????????????????????????????????????????????????????????????????????????????????????????????????????????????????????????????????????????????????????????????????????????????????????????????????????????????????????????????????????????????????????????????????????????????????????????????????????????????????????????????????????????????????????????????????????????????????????????????????????????????????????????????????????????????????????????????????????????????????????????????????????????????????????????????????????????????????????????????????????????????????????????????????????????????????????????????ATTTCCCGCGTAACAATGCTGTGGACTGGAAGCGTCACTGTTCTGCATGTGACGTTTGCAATTCTTCCAAAAATTGGGGTAAGAGAAAGGGAACAATGCACCAGAACTCTCTCATCAAAAAGAGGAAACTCAATGTGGAACATGGA---AAGAAG---AACAAAAATGGAAAAATCTCACCCCTCTGGAAGAAGAATAAGACCCTGAATCAAATCAAGAACAATTGCAAACACTTGCACCTTGACTCCAATTTACTGGTTGTCGACTATCCATCCGATTTTACAAAGTCGGTCACATGCCAGGTGTGTGAACACATATTGTCTGATCCAGTGCAAACCTCATGCAAACATTTGTTCTGCAGGATTTGCATTCTCAAATACTTCAAGATCATGGGCTGTTACTGCCCATCTTGCAGACACACTTGCTTCCCAACGGACCTTGTATCACCCGTGAAGTCCTTTCTTAACATTTTAAACTCCTTAATCTTAAAGTGCACAGTGACCGGATGTGACGAGGAAATCCTGCTTGGAAAATACTCTCAACATATCTCTAAACATAAAGAAAT?????????????????????????????????????????????????????????????????????????TTGGGTCCTCAATTTCCCTTCAGTGGGATTGACGATCGGGAAAACTGGCCTATTGTCTTCTACAACAGGACCTGCCAATGCCGGGGCAACTTCATGGGCTACAATTGCGGAGATTGCAAATTTGGTTTCATCGGCCCTAACTGTACGGTGAGAAGAACAATGGTCAGGAAGGAGATCTTCAAGATGACAGTGGCAGAGAAGGACAAGTTCATCGCCTACCTCAATCTAGCCAAACGCACCATCAGCCAAGACTATGTCATCGCCACCGGGACCTACGAGCAAATGAATAATGGTTCTGACCCACTTTTTGCAGACATCAGCGTTTACGACCTCTTTGTGTGGCTGCACTATTATGCCTCCAGGGACTCTTTCCTAGAAGGTGACCTCGTATGGGGAGATATTGACTTTGCCCATGAAGCGCCAGCCTTTTTGCCCTGGCACAGGTTCTACCTGCTTCACTGGGAGCATGAAATT????????????????????????????????????????????????
simmonsi GTCCCAGCCTTAAAATCAACTATTACTTAAATTACACATGCGAGTCTCCGCACCCCCGTGAA-AATGCCCTTAT-TACC---CACCCGGGATAAGGAGCCGGTATCAGGCACAAAAAATTTGCCAAAGACACCTAGCCA-CGCCACACCCACAAGGGCCCTCAGCAGTGATAAAAATTGTTTATGAGCGCAAGCTTGACCCAGTCAAAGTAAAAAGGGCCGGCAAA-T-CTGGTGCCAGCCGCCGCGGTTACA--CCA-TTGGCCCAAATTGATTTC-AACCGGCGTAAAGCGTGATAAAAC-------CTAT--------TACACTAGAGTTAAACCTAAACTAAGCCGTCAAAAGCTCGTGTT-TTGGAAAACCAAAA-ACGAAAGTTACTCT-AT-CAATACTACTTGAACTCACGAAAGCTTGACCACAAACTAAGATTAGATACCTTACTATG-CAAGCCGTAAACTTTTA-TTTACACCC----TTATCGCCAGGGTACTACGAGCA-AAGCTTGAAACCCAAGGGACTTGACGGTA-CCCCACATCCCCCTAGAGGAGCCTGTCCTATAATTGATAACCCCCGTTAAACCTCACCACCATTAGC-TTATTCAGTCTGTATACTTCCGTCGCCAGCTTACCCCGTGAGCGA--AATCCAGTCAGCACAA-TGTC-------------TGC-CCGCCAGTACGTCAGGTCAAGGTGCAGCAAACATGGTGG-GAAGAGATGGGCTACACTTTCT-AATTTAG-AAAAA-ACGAA-AGACTCACATGAAAA-CAAGTCTGAAGGCGGATTTAGTAGTAAAAAGAAAATAGAGTGTTCTTTTTAA-TCAGGCCCTGGGGTGTGTACACACCGCCC--GTCACCCTCTTCGTCGCATTCAACCC--AGTAATTAACATACCACAG-CACTATAGAAGAGGCAAGTCGTAACATGGTAAGGATACCGGAAG?????????????????????????????????????????????????????????????????????????????????????????????????????????????????????????????????????????????????????????????????????????????????????????????????????????????????????????????????????????????????????????????????????????????????????????????????????????????????????????????????????????????????????????????????????????????????????????????????????????????????????????????????????????????????????????????????????????????????????????????????????????????????????????????????????????????????????????????????????????????????????????????????????????????????????????????????????????????????????????????????????????????????????????????????????????????????????????????????????????????????????????????????????????????????????????????????????????????????????????????????????????????????????????????????????CGCCTCTTGC---CCCCCAATATAAGAGGTCCAGCCTGCCCAGTGAC----TCTGTTCAACGGCCGCGGTATCCTAACCGTGCAAAGGTAGCGTAATCACTTGTTCTTTAAATAAGGACTAGTATGAAAGGCATCACGAGGGCTAAACTGTCTCCTCTCTCTAATCAGTGAAACTAGTCTCCCCGTGAAAAAACGGGGATATTTTTATAAGACGAGAAGACCCTATGGAGCTTTAAATTTCTCATCACCTGCACCCCCCCCCCTATC-AATTTCAGAAAACA----AAC--TCATAC---CCGCAC-CATGATTG-AAAATTTTAGGTTGGGGCGACCACGGAGAAAAGCCAACCCTCCACGTTGTAAGGGGAAAT----CCCCCCAAACAAGAAGTAACAACTTTATGTATCAGTAAAATTGACATCCATTGACCCATTA--TTTGATCAACGAACCAAGTTACCCTAGGGATAACAGCGCTATCCACTTTGAGAGCTCCTATCGACAAGTGGGCTTACGACCTCGATGTTGGATCAGGGTGT----CCAAGTGGTGCAGC-CGCTACT-TAAGGTTCGTTTGTTCAACGATTAAAACCC?????????????????????????????????????????????????????????????????????????????????????????????????????????????????????????????????????????????????????????????????????????????????????????????????????????????????????????????????????????????????????????????????????????????????????????????????????????????????????????????????????????????????????????????????????????????????????????????????????????????????????????????????????????????????????????????????????????????????????????????????????????????????????????????????????????????????????????????????????????????????????????????????????????????????????????????????????????????????????????????????????????????????????????????????????????????????????????????ATTTCCCGCGTAACAATGCTGTGAACTGGAAGCGTCACTGTTCCTCATGTGATGTTTGCAATTCTTCTAAAAATTGGGGTAAGAGAAAGGGAACAATGCACCAAAACTCTCTCATCAAAAAGAGGAAACTCAATGTGGAACCTGGA---AAGAAG---AATAAAAATGGAAAAATGTCCCCCCTCTGGAAGAAGAATAGGACCCTGAATCAAATCAAGAACAATTGCAAACACTTGCATCTTGACTCCAATTTACTGGTTGTTGACTATCCTTCAGATTTTACGAAGTCGGTCACATGCCAGGTGTGTGAACACATATTGTCTGATCCGGTGCAAACCTCATGCAAACATTTGTTCTGCAGGATTTGCATTCTCAAATACTTCAAGATCATGGGCTGCTACTGTCCATCTTGCAGACACACTTGCTTCCCAACGGACCTTGCACCACCTGTGAAGTCCTTTCTTAACATTTTGAACTCCTTGATCTTAAAGTGCCCAGTGACTGGATGTGATGAGGAAATCATGCTTGCAAAATACTCTCAACATATTTCCAAACATAAAGAAAT?????????????????????????????????????????????????????????????????????????TTGGGTCCTCAATTTCCCTTTAGTGCGATTGACGATAGAGAAAACTGGCCTATCGTCTTCTACAACAGGACTTGCCAATGCCGGGGCAACTTCATGGGCTACAACTGCGGAGATTGCAAATTTGGTTTCATCGGCCCCAACTGTACAGTGAGAAGAACGATGGTCAGGAAGGAAATCTTCAAGATGACTACTGCGGAGAAGGAAAAGTTCATTGCCTACCTCAATCTGGCCAAACACACCGTCAGCACAGAATATGTCATTGCCACTGGGACCTACGAGCAAATGAATAATGGTTCCAACCCACTATTTGCAGACATCAGCGTGTACGACCTGTTTGTGTGGCTGCACTATTACGCCTCCAGGGACGCTTTCCTAGAAGGTGACCTCGTGTGGGGAGATATTGACTTTGCCCACGAAGCGCCAGCCTTTTTGCCCTGGCACAGGTTCTTCTTGCTTCACTGGGAGCATGAAATT????????????????????????????????????????????????
ayacucho GTCCCGACCTTAAAATCAACTTTTACTTAACTTACACATGCAAGTCTCCGCATCCCTGTGAA-AACGCCCTAAC-TCCCTT-TAGCCAGGAAAAGGAGCCGGTATCAGGCAC-AATAATTTGCCCAAGACACCTAGCAA-CGCCACACCCACAAGGGTCCTCAGCAGTGATTAACATTGATTATAAGTGCAAACTTGACTCAGTTAAAGGAAACAGAGTCGGCAAA-T-GTGGTGCCAGCCGCCGCGGTTACA--CCAC-AGACTCAAATTGATTTC-TCTCGGCATAAAACGTGATTTAAG-------TCATA-----ACCCCATTAGAGTTGAACCTTCCCTAAGCCGTGATAAGCTTGTAGC-AGGTAAAATCAAAT-ACGAAAGTTACTCTAAC-CCTCCCACCTTGAATTCACGAAAATTTGGTCACAAACTAGGATTAGATACCCTACTATGCCATTTAGTAAAC--TAA-CTTACGCCT----CAATCGCCAGGGTACTACGAGCT-AAGCTTAAAACCCCAAGGACTTGACGGTG-CCCCACATCCTTCTAGAGGAGCCTGTCCCATAATCGATAACCCCCGCTTAACCTCACCACTTTTAG--CCAATCAGCCTGTATACTTCCGTCGTCAACCTACCGCGTGAGCGA--CCACTAGCGAGTTCAA-TGCT-------------TAC-TAACCAACACGTCAGGTCAAAGTGCAGCAAATAAAGTGGAAAAAAGATGGGCTACACTTTCT-AGCATAG-AAAAT-ACGGA-AAACTA-CGTGAAATCTC-ATTAGAAGGCGGATTTAGTAGTAAAAAGAAAATAGAGTGTTCTTTTTAA-TTTGGCCCTGGGGTATGTACACACCGCCC--GTCACCCTCTTCGCAAGACAGACATT--AGTAAATAACAATCCCTA--TAAGATAGAAGAGGCAAGTCGTAACAAGGTAAGTGTACCGGAAG?????????????????????????????????????????????????????????????????????????????????????????????????????????????????????????????????????????????????????????????????????????????????????????????????????????????????????????????????????????????????????????????????????????????????????????????????????????????????????????????????????????????????????????????????????????????????????????????????????????????????????????????????????????????????????????????????????????????????????????????????????????????????????????????????????????????????????????????????????????????????????????????????????????????????????????????????????????????????????????????????????????????????????????????????????????????????????????????????????????????????????????????????????????????????????????????????????????????????????????????????????????????????????????????????????CGCCTCTTG------CTTAGCATAAGAGGTCCAGCCTGCCCAGTGAC---TCTTGTTTAACGGCCGCGGTATCCTAACCGCGCGAAGGTAGCGTAATCACTTGTCTTTTAAATAAAGACTTGTATGAATGGCACCACGAGGGCCAAACTGTCTCCTTTTTTTTATCAGTGAAACTAATCTCCCCGTGAAGAAGCGGGGATTTTTATATAAGACGAGAAGACCCTATGGAGCTTTAAACTTTACAGCACCTGCTTTTTATTATTTT---CTTTTTTAGAAGC---CTACCATTACCAC---AAGCAT-ACTGCTTA-AAAGTTTTCGGTTGGGGCGACCATGGAGAACAACATACCCTCCGCAATGAAAAG-ACC------TATCTTTAGTAAAAAGCTACAACTTTATACACCAGTAAAACTGACATACATTGACCCAAAATTTTTGATCAACGAACCAAGTTACCCTAGGGATAACAGCGTTATCCACTTTGAGAGCTCCTATCGACAAGTGGGCTTACGACCTCGATGTTGGATCAGGGTAT----CCTAGTGGTGCAGC-CGCTACT-GATGGTTCGTTTGTTCAACGATTAAAACCC?????????????????????????????????????????????????????????????????????????????????????????????????????????????????????????????????????????????????????????????????????????????????????????????????????????????????????????????????????????????????????????????????????????????????????????????????????????????????????????????????????????????????????????????????????????????????????????????????????????????????????????????????????????????????????????????????????????????????????????????????????????????????????????????????????????????????????????????????????????????????????????????????????????????????????????????????????????????????????????????????????????????????????????????????????????????????????????????ATTTCCCGCGTAACAATGCTGTGGACTGGAGGCGTCACTGTTCCTCATGTGATGTTTGCAATTCTTCCAAAAATTGGGGTAAGAGAAAGGGAACAATGCACCAAAACTCTCTCATCAAAAAGAGGAAACTCAATGTGGAACATGGAAAGAAGAAG---AACAAAAATGGAACAATCTCACCCCTCTGGAAGAAGAATAAGACCCTGAATCAAATCAAGAACAATTGTAAACACTTGCACCTTGACTCCAATTTATTGGTTGTCGACTATCCTTCCGATTTTACAAAGTCGGTCACATGCCAGGTGTGTGAACACATATTGTCTGATCCAGTGCAAACCTCATGCAAACATTTGTTCTGCAGGATTTGCATTCTCAAATACTTCAAGATCATGGGCTGTTACTGCCCATCTTGCAGACACACTTGCTTCCCAACGGATCTTGCACCACCTGTGAAGTCCTTTCTTAACATTTTAAACTCCTTGATCTTAAAGTGCACAGTGACCGGATGTGACGAGGAAATCCTGCTTGGAAAATACTCTCAACATATCTCCAAACATAAAGAATT?????????????????????????????????????????????????????????????????????????TTGGGTCCTCAATTTCCCTTTAGTGGGATTGATGATCGGGAAAACTGGCCTATTGTCTTCTACAACAGGACCTGCCAATGCCAGGGCAACTTCATGGGCTACAATTGCGGAGATTGCAAATTTGGTTTCATCGGCCCCAACTGTACGGTGAGAAGAACGATGGTCAGGAAGGAGATCTTCAAGATGACTGTGGCGGAGAAGGACAAGTTCATCGCCTACCTCAACCTAGCCAAACGCACCACCAGCCAAGACTATGTCATCGCCACTGGGACCTATGAGCAAATGAATAATGGTTCTGACCCACTTTTTACAGATATCAGCGTGTACGACCTCTTTGTGTGGCTGCACTATTATGCCTCCAGGGACTCTTTCCTAGAAGGTAACCTCGTATGGGGAAATATTGACTTTGCCCATGAAGCGCCAGCCTTTTTGCCATGGCACAGGTTCTACTTGCTTCACTGGGAGCATGAAATT????????????????????????????????????????????????
amarakaeri GTCCCAGCCTTAAAATCAGTTACTTCTTAATTTACACATGCGAGTTTCCGCACCCCGGTGAA-AACGCCCTGAC-TCCT---CATTCAGGTAAAGGAGCTGGCATCAGGCAC-GACATTCTGCCCACAACGCCTAGCAATCGCCACACCCACAAGGGTCCTCAGCAGTGATAGATATTGAATATGAGTGCCAACTTGATTCAGTTAAAGAAAATAGAGTCGGCAAA-C-TTAGTGCCAGCCGCCGCGGTTATA--CCTTGGGACTCAAATTGATTTT-TGTCGGCGTAAAATGTGATTTAAG-------ATACA-----ATTCTACTAGAGTTAAATTAACACTAAGTTGTAACAAGCAATGTGC-TAAGAAAATCAAAC-ACGAAAGTTACTCTACT-----TCTCCTTGAACTCACGAAAACTTGGGCACAAACTAGAATTAGATACTCTACTATGCCAAGTAGTAAACTTTAA-CTTACACCA----AAATCGCCAGGGAACTACGAGCT-TAGCTTAAAACCCAAAGGACTTGACGGTA-CCCTACACCCCCCTAGAGGAGCCTGTCCCGTAATCGATAATCCTCGTTTAACCTCACCACTTTTAG---TTATCAGTTTGTATACTTCCGTCGTCAGCTTACCGCGTGAGTGA--TATCTCGTAGGCTTAA-TGTT-------------TAT-CCAACAATACGTCAGGTCAAAGTGCAGCTAATAAAGTGGGAATAAGATGGGCTACACTTTCTAAGAATAG-AAGAT-ACGAA-AGATTAACATGAAATCTTAATCTGAAGGTGGATTTAGTAGTAAAAAGAGAATAGAGTGCTCTTTTTAA-TTCGGCAATAGGGTGCGTACACACCGCCC--GTCACCCTCTTCGCACATTCTA--TC-TAGTAATTAACAATTTCTAA-TATAAAAGAAGAGGCAAGTCGTAACATGGTAAGTGTACCGGAAG?????????????????????????????????????????????????????????????????????????????????????????????????????????????????????????????????????????????????????????????????????????????????????????????????????????????????????????????????????????????????????????????????????????????????????????????????????????????????????????????????????????????????????????????????????????????????????????????????????????????????????????????????????????????????????????????????????????????????????????????????????????????????????????????????????????????????????????????????????????????????????????????????????????????????????????????????????????????????????????????????????????????????????????????????????????????????????????????????????????????????????????????????????????????????????????????????????????????????????????????????????????????????????????????????????CGCCTCTTG------TGTATTATAAGAGGTCCAGCCTGCCCAGTGAC-CCCCTGGTTTAACGGCCGCGGTATCCTAACCGTGCGAAGGTAGCGTAATCACTTGTTTTTTAATTGAAGACTTGTATGAAAGGCATCACGAGGGCCAAACTGTCTCCTTTTTCTCATCAGTGAAACTAATCTTCCCGTGAAAAAGCGGGAATTTTATTATAAGACGAGAAGACCCTATGGAGCTTTAAACTTAACAACACCCGCTTTTCAT--TTCC---CTTTTTCTGAAATTTT-------TTCCCA---TAGCACTCTTGTTTG-TGAGTTTTCGGTTGGGGCGACCCCGGAGAACAACCCATCCTCCGCAATGTAAAG-ATC-T----TTTCTTTAGTTAAGAATTACAATTCTACACATTAGTATAACTGACATACATTGACCCAAAT-TTTTGATCAACGAACTAAGTTACCCTAGGGATAACAGCGCCATCCATTTCAAGAGTTCCTATCGACAAATGGGCTTACGACCTCGATGTTGGATCAGGGTAT----CCTAGTGGTGCAGC-CGCTACT-AAGGGTTCGTTTGTTCAACGATTAAAACCC?????????????????????????????????????????????????????????????????????????????????????????????????????????????????????????????????????????????????????????????????????????????????????????????????????????????????????????????????????????????????????????????????????????????????????????????????????????????????????????????????????????????????????????????????????????????????????????????????????????????????????????????????????????????????????????????????????????????????????????????????????????????????????????????????????????????????????????????????????????????????????????????????????????????????????????????????????????????????????????????????????????????????????????????????????????????????????????????ATTTCCCGCGTAACAATGCTGTGGACTGGAAGCGTCACTGTTCCTCATGTGACGTTTGCAATTCTTCCAAAAATTGGGGTAAGAGAAAGGGAACAATGCACCAAAACTCTCTCATCAAAAAGAGGAAACTCAATGTGGAACATGGAAAGAACAAG---AACAAAAATGGAAAAATCTCTCCCCTCTGGAAGAAGAACAAGACCCTGAATCAAATCAAGAACAATTGCAAACACTTGCACCTTGACTCCAATTTACTGGTTGTCGACTATCCTTCCGATTTTACAAAGTCGGTCACGTGCCAAGTGTGTGAACACATATTGTCTGATCCAGTGCAAACCTCATGCAAACATTTGTTCTGCAGGATTTGCATTCTCAAATACTTCAAGATCATGGGCTGTTACTGCCCATCTTGCAGACACACTTGCTTCCCAACGGATCTTGCACCACCTGTGAAGTCCTTTCTTAACATTTTAAACTCCTTGATCTTAAAGTGCACAGTGACCGGATGTGACGAGGAAATACTGCTTGGAAAATACTGTCAACATATCACCAAACATAAAGAAAT?????????????????????????????????????????????????????????????????????????TTGGGTCCTCAATTTCCCTTTAGTGGGATTGACGATCGAGAAAACTGGCCTATTGTCTTCTACAACAGGACTTGCCAATGCCGGGGCAACTTCATGGGCTACAATTGCGGAGACTGCAAATTTGGTTTCATTGGCCCCAACTGTACGGTGAGAAGAACGATGGTCAGGAAGGAGATCTTTAAGATGACTGCAGCGGAGAAGGACAAGTTCATCGCCTACCTCAACCTGGCCAAACGCACCATCAGCCAAGACTATGTCATCGCCACCGGGACCTACGAGCAAATGAATAATGGTTCTGACCCACTTTTTGCAGACATCAGCGTGTATGACCTCTTTGTGTGGCTGCACTACTATGCCTCCAGGGACGCTTTCCTAGAAGGTAACCTTNTATGGAGAGCCATTGACTTTGCCCATGAAGCGCCAGCCTTTTTGCCCTGGCACAGGTTCTACTTGCTTCACTGGGAGCATGAAATT????????????????????????????????????????????????
barituensis GTCCCAGCCTTAAAGTCAGTTATTACTTAACTTACACATGCAAGTCTCCGCACCCCAGTGAA-AACGCCCTTAC-ACCCTT--CATTAGGGAAAGGAGCTGGTATCAGGCAC-AGTAGTTTGCCCAAGACACCTAGCCA-CGTCACACCCACAAGGGTCTTCAGCAGTGATAAACATTGAAAATAAGTGTCAACTTGATTCAGTTAGAGTAAATAGAGTCGGCAAA-T-TTGGTGCCAGCCGCCGCGGTTACA--CCACAGGACTCAAATTGATTTTCTACCGGCGTAAAATGTGATTTAAG-------TCACC----TTCACCACTAGAGTTGAACTAATACTAAGTCGTAATAAGCTTGTTAT-AAG-AAAATCATAC-ACGAAAGTTACTCTACCCCCCTTCCACTTGAACTCACGAAAATTTGGGCACAAACTAGGATTAGATACCCTACTATGCCTTATAGTAAACTTTAA-CTTACACCT----AAATCGCCAGGGAACTACGAGCT-AAGCTTAAAACCCAAAGGACTTGACGGTA-CCCTACATCCTTCTAGAGGAGCCTGTCCCATAATCGATAATCCCCGTTTAACCTCACCACTTTTAG--CCAATCAGCCTGTATACTTCCGTCGTCAGCTTACCGCATGAGCGTATACCCTAGTAAGCCTAA-TGTT-------------TAA-CCATCAATACGTCAGGTCAAAGTGCAGCAAATAAAGTGGAAAAAAGATGGGCTACACTTTCT-ATGATAG-AAGAT-ACGAA-AGATTAACATGAAACCCTAATCAGAAGGTGGATTTAGCAGTAAAAAGAAAATAGAATATTCTTTTTAA-CTCGGCACTGGGGTGTGTACATACCGCCC--GTCACCCTCTTCATTAAACAATAATT--AGTAAATAACAAGTCCACT-CCAAGAAGAAGAGGCAAGTCGTAACATGGTAAGTGTATCTGAAG?????????????????????????????????????????????????????????????????????????????????????????????????????????????????????????????????????????????????????????????????????????????????????????????????????????????????????????????????????????????????????????????????????????????????????????????????????????????????????????????????????????????????????????????????????????????????????????????????????????????????????????????????????????????????????????????????????????????????????????????????????????????????????????????????????????????????????????????????????????????????????????????????????????????????????????????????????????????????????????????????????????????????????????????????????????????????????????????????????????????????????????????????????????????????????????????????????????????????????????????????????????????????????????????????????CGCCTCTTG-----ACCCACCCTAAGAGGTCCAGCCTGCCCAGTGAC---TTTTGTTCAACGGCCACGGTATCCTAACCGTGCGAAGGTAGCGTAATCACTTGTCTCCTAAATAGGGACTAGTATGAAAGGCATCACGAGGGCCTAACTGTCTCCTTTTTCTAATCAGTGAAAATAATCTCCCCGTGAAGAAGCGGGGATATTTTTATAAGACGAGAAGACCCTATGGAGCTTTAAACTTTACAGCATCTGCCTACTAT--TTTC---TTTTTTCGGAAAA---CTACC--CCATCATTAGGCCCC-CCTGTCTG-TGAGCTTTCGGTTGGGGCGACCCCGGAGAATAAAATACCCTCCGTAATGAACAG-ATT-C----AATCTTTAGCAAAAAGCTACAACTTTAAACATCAGTAAAACTGACATACATTGACCCAAAA-ATTTGATCAACGAACCAAGTTACCCTAGGGATAACAGCGCTATCCACTTTGAAAGTTCCTATCGACAAGTGGGCTTACGACCTCGATGTTGGATCAGGATAC----CCCAGTGGCGCAGT-CGTTACT-AAAGGTTCGTTTGTTCAACGATTAAAATCC?????????????????????????????????????????????????????????????????????????????????????????????????????????????????????????????????????????????????????????????????????????????????????????????????????????????????????????????????????????????????????????????????????????????????????????????????????????????????????????????????????????????????????????????????????????????????????????????????????????????????????????????????????????????????????????????????????????????????????????????????????????????????????????????????????????????????????????????????????????????????????????????????????????????????????????????????????????????????????????????????????????????????????????????????????????????????????????????ATTTCCCGCGTAACAATGCTGTGGACTGGAAGCGTCACTGTTCCTCATGTGATGTTTGCAATTCTTCCAAAAATTGGGGTAAGAGAAAGGGAACAATGCACCAAAACTCTCTCATCAAAAAGAGGAAACTCAATGTGGAACATGGAAAGAAGAAG---AACAAAAATGGAAAAATCTCACCCCTCTGGAAGAAGAATAAGACCCTGAATCAAATCAAGAACAATTGCAAACACTTGCACCTTGACTCCAATTTACTAGTTGTCGACTATCCTTCCGATTTTACAAAGTCGGTCACGTGCCAGGTGTGTGAACACATATTGTCTGATCCAGTGCAAACCTCATGCAAACATTTGTTCTGCAGGATTTGCATTCTCAAATACTTCAAGATCATGGGCTGTTACTGCCCATCTTGCAGACACACTTGCTTCCCAACGGATCTTGTACCACCGGTGAAGTCCTTTCTTAACATTTTAAACTCCTTGATCTTAAAGTGCACAGTGACCGGATGTGACGAGGAAATACTGCTTGGAAAATACTCTCAACATATCTCCAAACATAAAGAAAT?????????????????????????????????????????????????????????????????????????TTGGGTCCTCAATTTCCCTTTAGTGGGATTGACGATCGGGAAAACTGGCCTATTGTCTTCTACAACAGGACTTGCCAATGTCNAGGCAACTTCATGGGCTACAATTGCGGAGACTGCAAATTTGGTTTCATNGGCCCCAACTGTACAGTGAGAAGAACGATGGTCAGGAAGGAGATCTTCAAGATGACTGCNGCAGAGAAGGACAAGTTTATTGCCTACCTCAACCTGGCCAAACGCGCCATCAGCCAAGACTATGTCATCGCCACCGGGACCTACGAGCAAATGAATAATGGTTCTGACCCACTTTTTTCAGACATCAGCGTGTATGACCTCTTTGTGTGGCTGCACTACTATGCCTCCAGGGACGCTTTNCTAGAAGGTNACCTTGTATGGAGAAATATTGACTTTGCCCATGAAGCACCAGCTTTTTTGCCCTGGCACAGGTTCTACTTGCTTCACTGGGAGCATGAAATT????????????????????????????????????????????????
pereger GTCCCGACCTTAAAATCAACTTTTACTTAACTTACACATGCAAGTCTCCGCACCCCCGTGAA-AATGCCCTAAC-CCCCTTAAAACAAGGAAGAGGAGCCGGTATCAGGCAC-AACAATTTACCCAAGACACCTAGCAA-CGCCACACCCACAAGGGTCCTCAGCAGTGATAAACATTGATTATAAGTGCAAACTTGACTCAGCTAAAGTAAACAGAGTCGGCAAA-T-ATGGTGCCAGCCGCCGCGGTTACA--CCAC-AGACTCAAATTGATTTC-TCTCGGCATAAAACGTGATTTAAG-------TCATT-----AACCCATTGGAATTAAACCCTCCCTAAGCTGTGACATGCTTGAAAC-AGGGAAAATCAAAC-ACGAAAGTTACTCCAAC-CTTTCCACCTTGAATTCACGAAAATTTGGATACAAACTAGGATTAGATACCCTACTATGCCATTTAGTAAA--------TTCTTACC----TCATCGCCAGGGTACTACGAGCA-AAGCTTAAAACCCAAAGGACTTGACGGTA-CCCCACATCCTTCTAGAGGAGCCTGTCCTATAATTGATTATCCCCGCTTAACCTCACCACTCTTAG--CTTATCAGCCTGTATACTTCCGTCGTCAACTTACCGCGTGAGCGA--CCACTAGCGAGTTCAA-TGCT-------------TAC-TAACCAATACGTCAGGTCAAGGTGCAGCAAATAAAGTGG-AAAAAGATGGGCTACACTTTCT-AACATAG-AAAAT-ACGGA-AGACTA-CGTGAAATCTC-ATTAGAAGGCGGATTTAGTAGTAAAAAGAAAATAGAGTGTTCTTTTTAA-TTTGGCCCTGGGGTATGTACACACCGCCC--GTCACCCTCTTCGCAAGACAAACAAT--AGTAAATAACAACCCCTAT-AGCAGTAGAAGAGGCAAGTCGTAACAAGGTAAGTGTACCGGAAG?????????????????????????????????????????????????????????????????????????????????????????????????????????????????????????????????????????????????????????????????????????????????????????????????????????????????????????????????????????????????????????????????????????????????????????????????????????????????????????????????????????????????????????????????????????????????????????????????????????????????????????????????????????????????????????????????????????????????????????????????????????????????????????????????????????????????????????????????????????????????????????????????????????????????????????????????????????????????????????????????????????????????????????????????????????????????????????????????????????????????????????????????????????????????????????????????????????????????????????????????????????????????????????????????????CGCCTCTTG------CTCAGGATAAGAGGTCCAGCCTGCCCGGTGAC---TCTTGTTTAACGGCCGCGGTATCCTAACCGCGCGAAGGTAGCGTAATCACTTGTTTTTTAAATAAAGACTTGTATGAATGGCACCACGAGGGCCAAACTGTCTCCTTTTTTTTATCAGTGAAACTAATCCCCCCGTGAAGAAACGGGGATTTTTATATAAGACGAGAAGACCCTATGGAGCTTTAAACTTTACAGCACCTGCTTATC-----TTG---TTCTTCTAGGAGT---CTACCATCACTAC---AAGCATGTCTGCCTA-AAAGTTTTCGGTTGGGGCGACCACGGAGAACAATATATCCTCCACGATAAAAAG-ACC------TACCTTTAGTAAAGAGCTACAACTTTATACATCAGTAAGACTGATATACATTGACCCAAAT-TTTTGATCAACGAACCAAGTTACCCTAGGGATAACAGCGTTATCCACTTTGAGAGCTCCTATCGACAAGTGGGCTTACGACCTCGATGTTGGATCAGGGTAT----CCTAGTGGTGCAGC-CGCTACT-AATGGTTCGTTTGTTCAACGATTAAAACCC?????????????????????????????????????????????????????????????????????????????????????????????????????????????????????????????????????????????????????????????????????????????????????????????????????????????????????????????????????????????????????????????????????????????????????????????????????????????????????????????????????????????????????????????????????????????????????????????????????????????????????????????????????????????????????????????????????????????????????????????????????????????????????????????????????????????????????????????????????????????????????????????????????????????????????????????????????????????????????????????????????????????????????????????????????????????????????????????ATTTCCCACGTAACAATGCTGTGGACTGGAGGCGTCACTGTTCCTCATGTGATGTTTGCAATTCTTCCAAAAATTGGGGTAAGAGAAAGGGAACAATGCACCAAAACTCTCTCATCAAAAAGAGGAAACTCAATGTGGAACATGGAAAGAAGAAG---AACAAAAATGGAACAATCTCACCCCTCTGGAAGAAGAATAAGACCCTGAATCAAATCAAGAACAATTGTAAACACTTGCACCTTGACTCCAATTTACTGGTTGTCGACTATCCTTCCGATTTTACAAAGTCGGTCACATGCCAGGTGTGTGAACACATATTGTCTGATCCAGTGCAAACCTCATGCAAACATTTGTTCTGCAGGATTTGCATTCTCAAATACTTCAAGATCATGGGCTGTTACTGCCCATCTTGCAGACACACTTGCTTCCCAACGGATCTTGCACCACCCGTGAAGTCCTTTCTTAACATTTTAAACTCTCTGATCTTAAAGTGCACAGTGACCGGATGTGACGAGGAAATCCTGCTTGGAAAATACTCTCAACATATCTCCAAACATAAAGAAAT?????????????????????????????????????????????????????????????????????????TTGGGTCCTCAATTTCCCTTTAGTGGGATTGACGATCGGGAAAACTGGCCTATTGTCTTCTACAACAGGACCTGCCAATGCCAGGGCAACTTCATGGGCTACAATTGCGGAGATTGCAAATTTGGTTTCATCGGCCCCAACTGTACGGTGAGAAGAACGATGGTCAGGAAGGAGATCTTCAAGATGACTGTGGCGGAGAAGGACAAGTTCATCGCCTACCTCAACCTAGCCAAACGCACCACCAGCCAAGACTATGTCATCGCCACCGGGACCTACGAGCAAATGAATAATGGTTCTGACCCACTTTTTACAGACATCAGCGTGTACGACCTCTTTGTGTGGCTGCACTATTATGCCTCCAGGGACTCTTTCCTAGAAGGTAACCTCGTATGGGGAAATATTGACTTTGCCCATGAAGCGCCAGCCTTTTTGCCATGGCACAGGTTCTACTTGCTTCACTGGGAGCATGAAATT????????????????????????????????????????????????
sanctaecrucis GTCCTGACCTTAAAATCAATTATTTCTTAATTTACACATGCAAGTCTCCGCACACCCGTGAA-AACACCCTAAC-CCCCTT-CTATTAGGAAAAGGAGTCGATATCAGGCAC-AATAACTTGCCCAAGACATCTAGCAA-CGCCACGCCCACAAGGGTCTTCAGCAGTGATAAACATTGAATATAAGTGTCAACTTAACTCAGTTAAAGAAAGTAGAGTCGGCAAA-T-CTGGTGCCAGCCGCCGCGGTTACA--CCACAAGACTCAAATTGATTTT-ACTCGGCATAAAACGTGATTTAAG-------CCACA-----AACCTACTAGAGTTAAACTAAAATTAAGCCGTAGCAAGCTTGTATT-AAG-AAAGTCAAAT-ACGAAAGTTACTCTAC--CCATTATTCTTGAACTCACGAAAATTTGGATACAAACTAGGATTAGATACCCTACTATGCCAAATCGTAAACTTTAA-CTTACGCCG----AAATCGCCAGGGAACTACAAGCT-TAGCTTAAAACCCAAAGGACTTGACGGTA-CCCCATATCCCTCTAGAGGAGCCTGTCCTGTAACCGATAACCCCCGTTTAACCTCACCATTTCTAG---TCATCAGCCTGTATACTTCCGTCGTCAGCTTACCGCTTGAGCGA-CAGCATAGTGAGCTAAA-TGCT-------------TA--TCACCAACACGTCAGGTCAAAGTGCAGCAAATGAAATGG-AAAGAGATGGGCTACACTCTCTAACAATAG-AAAAT-ACAAA-AGATTGACGTGAAACCTCAATCAGAAGGTGGATTTAGTAGTAAAAAGAGAATAGAGTGTTCTTTTTAA-TTTGGCACTGGGGTGCGTACACACCGCCC--GTCACCCTCTTCGTTTATTCAAACC---AGTAAATAACATCTTCTCT-AAAAAAAGAAGAGGTAAGTCGTAACATGGTAAGTGTACCGGAAG?????????????????????????????????????????????????????????????????????????????????????????????????????????????????????????????????????????????????????????????????????????????????????????????????????????????????????????????????????????????????????????????????????????????????????????????????????????????????????????????????????????????????????????????????????????????????????????????????????????????????????????????????????????????????????????????????????????????????????????????????????????????????????????????????????????????????????????????????????????????????????????????????????????????????????????????????????????????????????????????????????????????????????????????????????????????????????????????????????????????????????????????????????????????????????????????????????????????????????????????????????????????????????????????????????CGCCTCTTG------CTTCATATAAGAGGTCCAGCCTGCCCAGTGAC----TCTGTTTAACGGCCGCGGTACCCTAACCGTGCAAAGGTAGCGTAATCACTTGTTCTTTAATTAAGGACTTGTATGAAAGGCACCACGAGGGCCCAACTGTCTCCTTTTTTTAATCAGTGAAACTAATCTCCCCGTGAAGAAGCGGGGATTTTTTTATAAGACGAGAAGACCCTATGGAGCTTCAAATTTTACGACACCTGNCCCCCCCCCCTNTTTTTTTTCCNGAAAATNT-TTCCC--CCCCCC---CAGCAC--CTGTCTGTAAATTTTTCGGTTGGGGCGACCCCGGAGAACAATTTATCCTCCGCAATGAAAAG-ATC-C----TGTCTTTAATAGAAAGCCACAGCTTCATATACCAGTACAACTGACATGCATTGACCCAAAA-TTTTGATCAACGAACCAAGTTACCCTAGGGATAACAGCGCTATCCACTTAGAGAGTCCCTATCGACAAGTGGGCTTACGACCTCGATGTTGGATCAGGGTAC----CCCAGAGGTGCAGC-CG?????????????????????????????????????????????????????????????????????????????????????????????????????????????????????????????????????????????????????????????????????????????????????????????????????????????????????????????????????????????????????????????????????????????????????????????????????????????????????????????????????????????????????????????????????????????????????????????????????????????????????????????????????????????????????????????????????????????????????????????????????????????????????????????????????????????????????????????????????????????????????????????????????????????????????????????????????????????????????????????????????????????????????????????????????????????????????????????????????????????????????????????????ATTTCCCGCGTAACAATGCTGTTGACTGGAAGCGTCACTGTTCCTCATGTGACGTTTGCAATTCTTATAAAAATTGGGGTAAGAGAAAGGGAATAATGCACCAAAACTCTCTCATCAAAAAGAGGAAACTCAATGTGGAACATGGAAAGAAGAAG---AACAAAAATGGAAAAATCTCACCCCTCTGGAAGAAGAACAAGACCCTGAATCAAATCAAGAACAATTGCAAACACTTGCACCTTGACTCCAATTTACTGGTTGTCGACTATCCTTCCGATTTTACAAAGTCGGTCACATGCCAGGTGTGTGAACACATATTGTCTGATCCAGTGCAAACTTCATGCAAACATTTGTTCTGCAGGATTTGCATTCTCAAATACTTCAAGATCATGGGTTGTTACTGCCCATGTTGCAGACACACTTGCTTCCCAACGGATCTTGCACCACCTGTGAAGTCCTTTCTTAACATTTTAAACTCCTTGATCTTAAAGTGCACAGTGACCGGATGTGACGAGGAAATACTGCTTGGAAAATACTGTCAACATATCTCCAAACATAAAGAAAT?????????????????????????????????????????????????????????????????????????TTGGGTCCTCAATTTCCCTTTAGTGGGATTGACGATCGGGAAAACTGGCCTATTGTCTTCTACAACAGGACTTGCCAATGCCNAGGCAACTTCATGGGCTACAATTGCGGAGACTGCAAATTTGGTTTCATCGGCCCCAACTGTACGGTGAGAAGAACGATGGTCAGGAAGGAGATCTTCAAGATGACTGCGGCGGAGAAGGACAAGTTCATCGCTTACCTCAACCTGGCCAAACGCACCATCAGCCAAGACTATGTCATCGCCACCGGGACCTACGAGCAAATGAATAATGGTTCTGACCCACTTTTTGCAGACATCAGCGTGTACGACCTCTTTGTGTGGATGCACTACTATGCCTCCAGGGACGCTTTCCTAGAAGGTGACCTTGTATGGAGAGGTATTGACTTTGCCCATGAAGCGCCAGCCTTTTTGCCCTGGCACAGGTTCTACTTGCTTCACTGGGAGCATGAAATT????????????????????????????????????????????????
tabaconas ?????????????????????????????????????????????????????????????????????????????????????????????????????????????????????????????????????????????????????????????????????????????????????????????????????????????????????????????????????????????????????????????????????????????????????????????????????????????????????????????????????????????????????????????????????????????????????????????????????????????????????????????????????????????????????????????????????CTATG-CAAGTCGCAAACTTTTA-TTTACAATT----GAATCGCCAGGGTACTACGAGCA-GAGCTTAAAACCCAAGGGACTTGACGGTA-CCCCATATCCACCTAGAGGAGCCTGTCCTATAATTGATAACCCCCGCTAAACCTCACCACCATTAGC-TTATTCAGCCTGTATACTTCCGTCGTCAGCTTACCCCGTGAGCGA--AGTCAAGTCAGCATAA-TGCC-------------TAT-CCGCCAACACGTCAGGTCAAGGTGCAGCAAACATGGTGG-GAAGAGATGGGCTACACTTTCT-AATCTAG-AAAAC-ACGAA-AGACTA-CATGAAAA-CAAGTCAGAAGGTGGATTTAGTAGTAAAAAGAAAATAGAGTGTTCTTTTTAA-ATTGGCCCTGGGGTAAGTACACACCGCCC--GTCACCCTCCTCATAGCG-TAAACCC--AGTATATAACAATTCCAGG-CACTGTAGAAGAGGTAAGTCGTAACATGGTAAGTATACCGGAAG????AAAATATTTTTATAATAAAGTAAAGACGATTAAAAAATTAACAAGAGCAATAAAAATGTACCGCAAGGGATAGTTGAAATAGAAATGAAATAAA--ATTAAAGCCTTAAAAAGTAGAGC--TAACCCCTCGTACCTTTTGCATCATGGTTTAACTAGTTTAATTAAGCAAAACG-ATTTAAAGTTTAACTTCCCGAAACTAAGTGAGCTACTTCAAGACAACC-TAAGAGTCAACCCCCCGACGTTGTAAAGTCGCGGGAAGATCCTGAAGTAGTGGTGATATACCTAACGAAC----------TTGGTTACTCAGGAAAAGAATTTTAGTTCAACCTAAAGAACCTT-AAGTACTA--AAAACAAAAATTCGTCTTTAGAGTAATTCAACCAAGGAACAGCTTGGTTGAATCAGGACACAACCTTGACCACAGGATAATGAACTC-C-TCCGAATACAACTAAGTAGGCCTAAAAGCAGCCATCTA--ACAAAAGCGTTAAAGCTTTTCTGTT-----TTCCAAAGAATACCTCAC-ACTTCAC-AGAATCCTTCATT----AGTACTGAGTACATCTATA-TTTTATAGAAAATTTTATGTTAAAACTAGTAACAAGAAG-TTATTCTTCTCCTCAATGCAAGTGTATCTCAGTAAGGACCCCCCACTGAAAATTAACAACCC------AAAGCAGAAA------CCTAACAAGAAAAATCTTCTTAA-----CAAACTGTTAACCTAACACCAGAGCATTCCAAGAAAGATTAAAAGAA-AAAGAAGGAACTCGGCAAA-CTTCTGCCTCGCCTGTTTA-TCAAAAACATCGCCTCTTG------AATTATATAAGAGGTCCAGCCTGCCCAGTGAC----TTTGTTCAACGGCCGCGGTATCCTAACCGTGCGAAGGTAGCGTAATCACTTGTTCTTTAAATAAGGACTAGTATGAAAGGCATCACGAGGGCCAACCTGTCTCCTTTTTCTAATCAGTGAAACTAATCTCCCCGTGAAGAAGCGGGGATATTTTTATAAGACGAGAAGACCCTTTGGAGCTTTAAATTGAACACCGCCTACATTTTTCTTTTAA---ATTCCTGAAGAGTA---A-------ACAA---ATATAT-CCCGGCTG-TAAATTTTAGGTTGGGGCGACCGCGGAGAAAAACTTACCCTCCACATTGTTAAG-AGC------CATCTTAAAC-AAAAGCAACAACTTTATGTATCAATAAAATTGACATCTATTGACCCATTA--TTTGATCAACGAACCAAGTTACCCTAGGGATAACAGCGCCATCCACTTTAAGAGCTCATATCGACAAGTGGGCTTACGACCTCGATGTTGGATCAGGGTAT----CCAAGTGGTGCAGC-AGCTACT-TAAGGTTCGTTTGTTCAACGATTAAAACCC???????????????????????????????????????????????????????????????????????????????????????????????????????????????????????????????????????????????????????????????????????????????????????????????????????????????????????????????????????????????????????????????????????????????????????????????????????????????????????????????????????????????????????????????????????????????????????????????????????????????????????????????????????????????????????????????????????????????????????????????????????????????????????????????????????????????????????????????????????????????????????????????????????????????????????????????????????????????????????????????????????????????????????????????????????????????????????????????????????????????????????????????????????????????????????????????????????????????????????????????????????????????????????????????????????????????????????????????????????????????????????????????????????????????????????????????????????????????????????????????????????????????????????????????????????????????????????????????????????????????????????????????????????????????????????????????????????????????????????????????????????????????????????????????????????????????????????????????????????????????????????????????????????????????????????????????????????????????????????????????????????????????????????????????????????????????????????????TTGGGTCCTCAATTTCCCTTTAGTGGCATTGACGATAGGGAAAACTGGCCTATCGTCTTCTACAACAGGACCTGCCAATGCCGGGGCAACTTCATGGGCTACAACTGTGGAGATTGCAAATTTGGTTTCATTGGCCCCAACTGTACAGTGAGAAGAACGATGGTCAGGAAGGAGATCTTCAAGATGACTACTGCGGAGAAGGAAAAGTTCATTGCCTACCTCAATCTGGCCAAACACACCGTCAGCACAGAATATGTCATTGCCACCGGGACCTACGAGCAAATGAATAATGGTTCTACCCCACTATTTGCAGACATCAGCGTGTACGACCTGTTTGTGTGGCTGCACTATTACGCCTCCAGGGACGCTTTCCTAGAAGGTGACCTCGTGTGGGGAGATATTGACTTTGCCCACGAAGCGCCAGCCTTTTTGCCCTGGCATAGGTTCTTCTTGCTTCACTGGGAGCATGAAATT????????????????????????????????????????????????
discoidalis ???????????????????????????????????????????????????????????????????????????????????????????????????????????????????????????????????????????????????????????????????????????????????????????????????????????????????????????????????????????????????????????????????????????????????????????????????????????????????????????????????????????????????????????????????????????????????????????????????????????????????????????????????????????????????????????????????????????????????????????????????????????????????GGGAACTACGAGCT-AAGCTTAAAACCCAAAGGACTTGACGGTA-CCCTACATCCTCCTAGAGGAGCCTGTCCCATAATCGATAATCCCCGCTTAACCTCACCACTTTTAG--CCAATCAGCCTGTATACTTCCGTCGTCAGCTTACCGCATGAGCGCA-TACTCCGTAAGCCCAA-TGTT-------------AAT-ACATCAATACGTCAGGTCAAAGTGCAGCAAATAAAGTGGGAAAAAGATGGGCTACACTTTCT-ACAGTAG-AAGAT-ACGAA-AGATTAATGTGAAACCTTAATCAGAAGGTGGATTTAGTAGTAAAAAGGAAATAGAATATTCTTTTTAA-TTTGGCACTGGGGTGTGTACATACCGCCC--GTCACCCTCTTCATTAAATAACAACT--AGTAAATAACAAGCTTTCCCCAAAGAAGAAGAGGCAAGTCGTAACATGGTAAGTGTATCTGAAG?????????????????????????????????????????????????????????????????????????????????????????????????????????????????????????????????????????????????????????????????????????????????????????????????????????????????????????????????????????????????????????????????????????????????????????????????????????????????????????????????????????????????????????????????????????????????????????????????????????????????????????????????????????????????????????????????????????????????????????????????????????????????????????????????????????????????????TCTCCCCT-TTTTCTT-CAACCCCTTCAAC----ACTATCAAGCACTTCCATGAAGCCATGGAACTTACTATGTTAAAACTAGTAACAAGAAG-TAGCCCTTCTCTTCAATGTAAATGTAACTCAGCAAGGACCCACCACTGACAATTAATAGTTC------AAAGTAACAC------CCTCTCTAGAAAACCTTACTTTT-----CTCTCTATTAACCTAACACAAGTACATTCCAAGAAAGATTAAAAGAA-AAAGAAGGAACTCGGCAAA-CATCAGCCCCGCCTGTTTA-CCAAAAACATCGCCTCTTGA----CCCCCCCATAAGAGGTCCAGCCTGCCCAGTGAC---TTCTGTTCAACGGCCGCGGTATCCTAACCGTGCGAAGGTAGCGCAATCATTTGTTTCTTAAATAGGGACTAGTATGAAAGGCATCACGAGGGCCTAACTGTCTCCTTTTTCCAATCAGTGAAACTAATCTCCCCGTGAAGAAGCGGGGATATTTTTATAAGACGAGAAGACCCTATGGAGCTTTAAACTCTACGACACCTGCCTTCTACTACTTT---CTTTTCAGAAAAC---TCCCC--CTCCTT---TGGTAC-CCTGTCTA-CGAGCTTTCGGTTGGGGCGACCCCGGAGAATAACTTATCCTCCGTAATGAACAG-ATT-T-----ATCTTTAGCAAAAATCTACAACTTTAAGCATCAGTAAAACTGACATACATTGACCCAAAA-ATTTGAGCAACGAACCAAGTTACCCTAGGGATAACAGCGCTATCCACTTTGAAAGTTCCTATCGACAAGTGGGCTTACGACCTCGATGTTGGATCAGGGTAT----CCTAGTGGTGCAAC-CGCTACT-AAAGGTTTGTTTGTTCAACAATTAAAACCC?????????????????????????????????????????????????????????????????????????????????????????????????????????????????????????????????????????????????????????????????????????????????????????????????????????????????????????????????????????????????????????????????????????????????????????????????????????????????????????????????????????????????????????????????????????????????????????????????????????????????????????????????????????????????????????????????????????????????????????????????????????????????????????????????????????????????????????????????????????????????????????????????????????????????????????????????????????????????????????????????????????????????????????????????????????????????????????????ATTTCCCGCGTAACAATGCTGTGGACTGGAAGCGTCACTGTTCCTCATGTGATGTTTGCAATTCTTCCAAAAATTGGGGTAAGAGAAAGGGAACAATGCACCAAAACTCTCTCATCAAAAAGAGGAAACTCAATGTGGAACATGGAAAGAAGAAG---AACAAAAATGGAAAAATCTCACCCCTCTGGAAGAAGAATAAGACCCTGAATCAAATCAAGAACAATTGCAAACACTTGCACCTTGACTCCAATTTACTAGTTGTCGACTATCCTTCCGATTTTACAAAGTCGGTCACGTGCCAGGTGTGTGAACACATATTGTCTGATCCAGTGCAAACCTCATGCAAACATTTGTTCTGCAGGATTTGCATTCTCAAATACTTCAAGATCATGGGCTGTTACTGCCCATCTTGCAGACACACTTGCTTCCCAACGGATCTTGTACCACCGGTGAAGTCCTTTCTTAACATTTTAAACTCCTTGATCTTAAAGTGCACAGTGACCGGATGTGACGAGGAAATACTGCTTGGAAAATACTCTCAACATATCTCCAAACATAAAGAAAT?????????????????????????????????????????????????????????????????????????TTGGGTCCTCAATTTCCCTTTAGTGGGATTGACGATCGGGAAAACTGGCCTATTGTCTTCTACAACAGGACTTGCCAATGTCGAGGCAACTTCATGGGCTACAATTGCGGAGACTGCAAATTTGGTTTCATCGGCCCCAACTGTACGGTGAGAAGAACGATGGTCAGGAAGGAAATCTTCAAGATGACTGCGGCAGAGAAGGACAAGTTTATCGCCTACCTCAACCTGGCCAAACGCGCCATCAGCCAAGACTATGTCATCGCCACCGGGACCTATGAGCAAATGAATAATGGTTCTGNCCCACTTTTTGCAGACATCAGCGTGTACGACCTCTTTGTGTGGCTGCACTACTATGCCTCCAGGGACGCTTTCCTAGAAGGTGACCTTGTATGGAGAAATATTGACTTTGCCCATGAAGCACCAGCTTTTTTGCCCTGGCACAGGTTCTACTTGCTTCACTGGGAGCATGAAATT????????????????????????????????????????????????
auriculatusKU291634 ?TCCTGACCTTACAATCAATCTTTACTTAACTTACACATGCAAGTCTCCGCACCCCAGTGAA-AATGCCCTTAC-CCCCCC--TTCAGGAATAAGGAGCCGGTATCAGGCAC-AACAACCTGCCCAAAACACCTAGCCA-CGCCACTCCCACAAGGGTTCTCAGCAGTGATAAACATTAAATATAAGTGTCAACTTGACTTAGTTAAAGTAAACAGAGCCGGCCAA-T-CTGGTGCCAGCCGCCGCGGTTACA--CCACATGACTCAAGTTGATTTA-AATCGGCGTAAAACGTGATTAAAG-------CCACC-----TCCCCATTAGAGTTGAAATTAAACCTGCCTGTAGCAAGACCGTTTT-TTTTAAACCCAAAC-ACGAAAGTTACTCTAAT-T--ATTTACTTGAATTCACGAAAACTTGGACACAAACTGAGATTAGATACCTCACTATGCCAAGTCGTAAACTCTTA-CTTACATCC----TCATCGCCAGGGCACTACGAGCT-AAGCTTAAAACCCAAAGGACTTGACGGTA-CCCCACATCCCCCTAGAGGAGCCTGTCCCATAATCGATACCCCCCGCTAAACCTCACCATTCTTAG--CCTTTCAGCCTGTATACTTCCGTCGTCAGCTAACCACATGAGTGA--AATTCAGTTAGCCTAA-TGAT-------------CTT-ACATCAAAACTTCAGGTCAATGTGCAGCAAATAGAATGG-AAACAGATGGGCTACACTTTCT-AACATAG-AAAATAACGAA-AGACAC-CGTGAAATCTGGGTCAAAAGGTGGATTTAGAAGTAAAAAGAAATTAGAGTATTCTTTTTAA-TCTGGCACTGGGGCGCGTACACACCGCCC--GTCACCCTCTTCGAAGCAATTAATAA--AGTAAATAACCACC-CCAG-CAGAAGAGAAGAGGTAAGTCGTAACATGGTAAGTATACCGGAAGAACTAAAATATTCTAATGCTGTAGTAAAGACGATTAAAAAATCAACTCGAGCAATAAATATGTACCGCAAGGGAAAGCTGAAATAAAAATGAAACAAA--TTTTAAGCACAAAAAAGTAGAGA--CAAACCCTCGTACCTTTTGCATTATGGTTTAACTAGTTTAACTAAGCAAAAAG-ATTTTAAGTTTAACATCCCGAAACTAAGTGAGCTACTCTAGGGCAGCCTCCCGAGCAAACCTGTCTACGTTGTAAAGTAGTAGGAAGACCCTAAAGTAGAGGTGACAGACCTAACGAACTTAGTGATAGCTGGTTTCTCAGGAAAAGAATTTTAGTCCAACCTAAAGCTGCCT-CATTATAC-TTAAATATAAATTCAACTTTAGAGCAACTCAAATAAGGTACAGCCTATTTGAATCAGGAAACAACCTTCACCAATGGGTAAACAATATC---TGCATTACAACTAAGTAGGCCTAAAAGCAGCCACCTTT-TAAAAAGCGTTAAAACTTAAATTCACG---CAACAACAAATAACCTAC-CCCATAC-TGACCCCTTCAAT----TGTACTGAGTATTTCTATATTGTTATAGAACCTTTTATGTTAAAACTAGTAACAAGAAG-TAACACTTCTCTTTAATGTAAACGTAAGTCAGTAAGGACCCACCACTGACTATTAACAATTCA------CAATAGCAA------CTTCACTAGAAAATCCTATTATGTATATTTTATTGTTAACCTAACACAAGAACATCTCAAGACAGATTGAAAGAATAAAGAAGGAACTCGGCAAACCACTAACCCCGCCTGTTTA-CCAAAAACATCGCCTCTTG-------TAATTATAAGAGGTCCAGCCTGCCCAGTGAC---TTTTGTTTAACGGCCGCGGTATCCTGACCGTGCGAAGGTAGCGTAATCACTTGTTTTTTAAATAAAGACTAGTATGAATGGCATCACGAGGGTTATACTGTCTCCTTTTTCCAATCAGTGAAACTAATCTCCCCGTGAAGAAGCGGGGATAATGCCATAAGACGAGAAGACCCTATGGAGCTTTAAACTTAACAGCACTTGCAAC----------------TACTAAAAATA--------CCCCTAA---ACGCAT--CTTGCTG-AAAGTTTTAGGTTGGGGTGACCGCGGAGAAAAACTAATCCTCCCCATTGTAACAGATT------ATTCTTAAGTGAAAAGCCACAACTTGATACATCAACACTATTGACATCCATTGACCCAGTA-TTCTGATCAACGAACTAAGTTACCCTAGGGATAACAGCGCTATCCATTTTGAGAGTTCCTATCGACAAATGGGCTTACGACCTCGATGTTGGATCAGGGTAT----CCTAGTGGTGTAGC-CGCTACT-AATGGTTCGTTTGTCAAACG???????????????????????????????????????????????????????????????????????????????????????????????????????????????????????????????????????????????????????????????????????????????????????????????????????????????????????????????????????????????????????????????????????????????????????????????????????????????????????????????????????????????????????????????????????????????????????????????????????????????????????????????????????????????????????????????????????????????????????????????????????????????????????????????????????????????????????????????????????????????????????????????????????????????????????????????????????????????????????????????????????????????????????????????????????????????????????????????????????????????????????????????????????????????????????????????????????????????????????????????????????????????????????????????????????????????????????????????????????????????????????????????????????????????????????????????????????????????????????????????????????????????????????????????????????????????????????????????????????????????????????????????????????????????????????????????????????????????????????????????????????????????????????????????????????????????????????????????????????????????????????????????????????????????????????????????????????????????????????????????????????????????????????????????????????????????????????????????????????????????????????????????????????????????????????????????????????????????????????????????????????????????????????????????????????????????????????????????????????????????????????????????????????????????????????????????????????????????????????????????????????????????????????????????????????????????????????????????????????????????????????????????????????????????????????????????????????????????????????????????????????????????????????????????????????????????????????????????????????????????????????????????????????????????
nebulanastes ???????????????????????????????????????????????????ACCCCCGTGAA-AATGCCCTTAT-AGCC---CAACAGGAATGAGGAGCTGGTATCAGGCAC--AAAATTTGCCCAAGACACCTAGCCA-CGCCACGCCCACAAGGGTTCTCAGCAGTAATAAAAATTGTTTATGAGCGCCAGCTTGACTCAGTTAAAGTAAAGAGGGCCGGCAAATT-CTGGTGCCAGCCGCCGCGGTTACA--CCA-TAGACCCAAATTGATTTT-GTTCGGCGTAAAACGTGATTAAAA--------CTTA---TACAAACATTAGAGTTAAACCTAAACTAAGCTGTCGCAAGCTTGAAAT-TGGAAAACCCAAAA-ACGAAAGTTACTCTAAC-TAACTCCATTTGAACTCACGAAAACTTGATTACAAACTAAGATTAGATACCTTACTATG-CAAGTCGTAAACTTTTA-TTTACACCC----AAACCGCCAGGGTACTACGAGCA-AAGCTTAAAACCCAAGGGACTTGACGGCA-CCCCATACCCACCTAGAGGAGCCTGTCCTATAATTGATAATCCCCACTAAACCTCACCACCATTAGC-TTTTTCAGCCTGTATACTTCCGTCGTCAGCCTACCCCATGAGCGA--AATTAAGTCAGCAAGA-CGTC-------------CGC-CCGCCAACACGTCAGGTCAAGGTGCAGCAAACATGGTGG-GAAGAGATGGGCTACACTTTCT-AGCTTAG-AACAT-ACGAA-AGACTTACATGAAAACCAAGTCAGAAGGTGGATTTAGTAGTAAAAAGAAAACAGAGTGTTCTTTTTAA-ATCGGCCCTGGGGTATGTACACACCGCCC--GTCACCCTCTTCGTAGCA-AAAACTA--AGTATTTAACAACCCATAG-CACTGTAGAAGAGGCAAGTCGTAACATGGTAAGTATACCGGAAG????AAAATATTCTTACAATAAAGTAAAGACGATAGAAAAATTAACAAGAGCAATAAAAATGTACCGCAAGGGATAGTTGAAATAGAAATGAAATAAA--CTTTAAGCCCTAAAAAGTAGAGC--TCACCTCTCGTACCTTTTGCATCATGGTTTAACTAGTTTAATTAAGCAAGACG-ACTTAAAGTTTAACTCCCCGAAACTAAGTGAGCTACTCTAGGACAGCT-CTAGAGCCAACCCCCCGACGTTGTAAAGTCGCGGGAAGATCCTAAAGTAGTGGTGATATACCTAACGAACATAGTGATAGCTGGTTACTCAGGAAAAGAATTTTAGTTCCACCTAAAGAGCCCA-AAGTACTA--AAAACATAAATTTGTCTTTAGAGCAATTCAATCAAGGAACAGCTTGCTTGAACCAGGACACAACCTTGACCATAGGATAATGATTTC---CCCCCAAACAACTAAGTGGGCCTAAAAGCAGCCATCTA--ACAAAAGCGTTAAAGCTTCACTGTT-----TTTCAAAGAATACCTTAT-ATTTCAC-AGACTCCTTCAAC----AGTACTGAGTACATCTATA--TTGATAGAAAATTTTATGTTAAAACTAGTAGCAAGAAG-TCAACCTTCTCCTCAATGCAAGTATATTCCAGTAAGGACCCCCCACTGGAAATTAACACCCCCCCCCCCAAGTAGTAA------CTT-ACAAGAAAAATCTCCTTAA-----TAACCTGTTAACCTAACACAAGAGCATCCAAGGAAAGATTAAAAGAA-AAAGAAGGAACT---CAAA-CTTATGCCCCGCCTGTTTA-CCAAAAACATCGCCTCTTG------AATCACATGAGAGGTCNNNNNNNNNNNNNNNN----NNNNNNNNNNNNNNNNNNNNNNNNNNNNNTGCGAAGGTAGCGTAATCACTTGTTCTTTAAATAAGGACTAGTATGAAAGGCATCACGAGGGTCAAACTGTCTCCTTTTTCTAATCCGCGAAACTAATCTTCCCGTGAAGAAGCGGGAATATTTTTATAAGACGAGAAGACCCTATGGAGCTTTAAATTGAACGCCACCTTCATTCTTCTCTTAA---ATTCCGAAACCCCC----TAT-AACTATA---ATGAAC-CCTGGCTA-TAAATTTTAGGTTGGGGCGACCGCGGAGAAAAACCAATCCTCCACATTGTTAAAGAAC------CATCTTAAACAAAGAGCAACAACTTTATGTATCAATAAAATTGACATCTATTGACCCATTA--TTTGATCAACGAACCAAGTTACCCTAGGGATAACAGCGCCATCCACTTTAAGAGCTCCTATCGACAAGTGGGCTTACGACCTCGATGTTGGATCAGGGTGT----CCAAGTGGTGCAGC-CGCTACT-TAAGGTTCGTT--GTCAACGATAA???????????????????????????????????????????????????????????????????????????????????????????????????????????????????????????????????????????????????????????????????????????????????????????????????????????????????????????????????????????????????????????????????????????????????????????????????????????????????????????????????????????????????????????????????????????????????????????????????????????????????????????????????????????????????????????????????????????????????????????????????????????????????????????????????????????????????????????????????????????????????????????????????????????????????????????????????????????????????????????????????????????????????????????????????????????????????????????????????????????????????????????????????????????????????????????????????????????????????????????????????????????????????????????????????????????????????????????????????????????????????????????????????????????????????????????????????????????????????????????????????????????????????????????????????????????????????????????????????????????????????????????????????????????????????????????????????????????????????????????????????????????????????????????????????????????????????????????????????????????????????????????????????????????????????????????????????????????????????????????????????????????????????????????????????????????????????????????????????????????????????????????????????????????????????????????????????????????????????????????????????????????????????????????????????????????????????????????????????????????????????????????????????????????????????????????????????????????????????????????????????????????????????????????????????????????????????????????????????????????????????????????????????????????????????????????????????????????????????????????????????????????????????????????????????????????????????????????????????????????????????????????????????????????
badiusFMNH282818 ????????????????????????????????????????????????????????????????????????????????????????????????????????????????????????????????????????????????????????????????????????????????????????????????????????????????????????????????????????????????????????????????????????????????????????????????????????????????????????????????????????????????????????????????????????????????????????????????????????????????????????????????????????????????????????????GATACCCCACTATGCCAAGTCGTAAACTTTTA-CCCACCCAC--CACCCCCGCCAGGAAACTACGAGCT-AAGCTTAAAACCCAAAGGACTTGACGGTA-CCCCACATCCCCCTAGAGGAGCCTGTCTCATAATTGATTCCCCCCGCTAAACCTCACCATTCTTAG--CCTATCAGCCTGTATACTTCCGTCGTCAGCTAACCACATGAGTGA--AACTCAGTGAGCTCAA-TGAC-------------CAC-CCGCCAAAACGTCAGGTCAAGGTGCAGCAAACAGAATGG-GAACAGATGGGCTACACTTTCT-AATTTAG-AAAAC-ACGGA-AGACTA-TGTGAAACCTAAGTCAAAAGGTGGATTTAGAAGTAAAAAGAAATTAGAGCGTTCTTTTTAA-TCTGGTACTGGGGTGTGTACACACCGCC???????????????????????????????????????????????????????????????????????????????????????????????????????????????????????????????????????????????????????????????????????????????????????????????????????????????????????????????????????????????????????????????????????????????????????????????????????????????????????????????????????????????????????????????????????????????????????????????????????????????????????????????????????????????????????????????????????????????????????????????????????????????????????????????????????????????????????????????????????????????????????????????????????????????????????????????????????????????????????????????????????????????????????????????????????????????????????????????????????????????????????????????????????????????????????????????????????????????????????????????????????????????????????????????????????????????????????????????????????????????????????????????????????????????????????????????AACATCGCCTCTTG-------TAATCATAAGAGGTCCAGCCTGCCCAGTGAC---TCCAGTTCAACGGCCGCGGTATCCTAACCGTGCGAAGGTAGCGTAATCACTTGTCTTCTAAATAAAGACTTGTATGAAAGGCATCACGAGGGTCAAACTGTCTCCTTTTTCTAATCAGTGAAACTAATCTCCCCGTGAAAAAGCGAGGATAATATTATAAGACGAGAAGACCCTATGGAGCTTCAAACTTAACAGCACTTGCCCT----------------TAACCAAATTA---------ACCCAA---CCACAT--CTTGCTG-TAAGTTTTAGGTTGGGGTGACCGAGGAGAAAAAATAATCCTCCCCAATGAA-TAGAACCT----TATCTTAAGTAAAAAGCCACACCTTGACACATCAATATCCTTGACATCTATTGACCCAATA-TTTTGACCAACGAACCAAGTTACCCTAGGGATAACAGCGCCATCCATTTTGAGAGCCCCTATCGACAAATGGGCTTACGACCTCGATGTTGGATCAGGGTAC----CCAAGTGGTGTAGC-CGCTACT-AACGGTTCGTTTGTTCAACGATTTAAACCCACCCTGTACCTAGTGTTTGGGGCCTGAGCCGGCATGGTTGGCACCGCCCTCAGCCTTCTTATTCGAGCTGAACTTGGTCAACCGGGGTCATTGCTAGGCAACGACCAAATTTATAATGTAATTGTCACAGCCCACGCCTTTGTTATAATCTTTTTTATGGTCATACCAGTTATGATCGGGGGGTTCGGCAACTGACTGGTCCCATTAATGATTGGGGCCCCAGACATAGCTTTTCCCCGAATAAATAACATGAGCTTCTGACTCCTTCCTCCATCATTTTTTCTTCTTCTTTCCTCTTCCTGTATTGAAACCGGGGCTGGTACTGGCTGAACAGTCTACCCCCCTCTTTCCGCAAACCTTGCTCACGCAGGCCCAGCAGTAGACTTGACTATTTTTTCCCTCCACTTGGCTGGTATCTCCTCTATTCTTGGGGCCATCAATTTTATTACCACCATTATTAACATAAAACCCCCATCATGAACTCTATTTCAAGCTCCCCTATTTGTCTGATCAGTCCTAATTACCGCTATTTTGCTTCTTCTTTCTCTTCCGGTCCTAGCCGCAGGAATTACAATGCTCCTAACAGACCGTAACTTAAACACTTCTTTTTTTGACCCCTCCGGAGGGGGTGACCCCATTCTATACCAACATCTATTCT??????ATGCATCAAAAATTCAACAATTCCTCCAGCGAGGTTTATTTTCCACGTAACGATGCGGTGGAGTGGAAGCGTCACTGTCCCACATGTGACGTTTGCAATTCTTCCAAAAATTGGGGTAAGAGAAAGGGAACAATGCACCAAAACTCTCTCATCAAAAAGAGGAAAATCAATGTGGAACATGCA---AAGAAG---AACAAAAATGGAAAAATCTCACCCCTCTGGAAGAAGAATAGGACCCTGAATCAAATCAAGAACAATTGCAAACACTTGCACCTTGACTCTAATTTACTGGTTGTTGACTATCCTTCCGATTTTACGAAGTCGGTCACATGCCAGGTGTGTGAACATATATTGTCTGATCCAGTGCAAACCTCATGCAAACATTTGTTCTGCAGGATTTGCATCCTCAAATACTTCAAGATCATGGGCTGCTACTGCCCATCTTGCAGATACACTTGCTTCCCAACGGACCTTGCACCACCTGTGAAGTCCTTTCTTAACATTTTAAACTCCTTGATCTTAAAGTGCTTAGTGACCGGATGTGACGAGGAAATCCTGCTTGGAAAATACTCTCAACATATCTCTAAACATAAAGAGATCAAAGGTAAAGATGCTTATGCCCATATCAACAAAGGAGGAAGACCC?????????????????????????????????????????????????????????????????????????????????????????????????????????????????????????????????????????????????????????????????????????????????????????????????????????????????????????????????????????????????????????????????????????????????????????????????????????????????????????????????????????????????????????????????????????????????????????????????????????????????????????????????????????????????????????????????????????????????????????????????????????????????????????????????????????????????????????????????????
quixensis ???????????????????????????TAGCTTACACATGCAAGCATCCGCACACCCGTGAA-AACGCCCACTA-CCTTCT---AACAAGAGATGGAGCTGGTATCAGGCAC-ATCAATACGCCCAAAACACCTAGCAA-CGCCACGCCCTCAAGGGTTATCAGCAGTGATAAACATTGAACATGAGCGCCAACTCGATTCAGCTATAGAACATAGGGTCGGCAAA-T-TTAGTGCCAGTCGCCGCGGCCAAA--CTAT-TGACCCAAATTGATTTT-CATCTAACGCTAGTGTTTTTAAGCA---------TC-----ACCCCACTAGAGTCAAACCCACATAGAGCCGTGGCAAGCCCATGAA-AAG-AAGATCAAAA-ACGAAAGTTACTCTA---CTACCAAACTTAAATACACGAAAATCTGGACCCAAACTAGGATTAGATACCCTACTATGCCAGATAGTAAACACCTA-CTA-----------------CCGGGAACTACGAGCA-AAGCTTAAAACCCAAAGGACTTGACGGCA-TCTCACATCCCTCTAGAGGAGCCTGTCCTATAAACGATAATCCCCGATCAACCTCACCACATTTTG--CCTTTCAGCCTGTATACTTCCGTCGTCCACTTACCGCGTGAGCAA--CTCATAGTAAGCCCAC-TGCCTTTCGCCTTCCACCTT-TCGCAGATACGTCAGGTCAAAGTGCAGCAAATAAAGTGG-GAAGCGGTGGGATACACTCTCTAACTATAG-AAAAC-AC-GA-AGATAA-CATGAAATCACCATCAGAAGGTGGATTTAGCAGTAAAAGGAGAATAGATTTCTCCTTTTAA-TATGGTTCTGGGATTTGT???????????????????????????????????????????????????????????????????????????????????????????????????????????????????????????????????????????????????????????????????????????????????????????????????????????????????????????????????????????????????????????????????????????????????????????????????????????????????????????????????????????????????????????????????????????????????????????????????????????????????????????????????????????????????????????CCTTAAAGCCACCA-CAATACTCTTCAAATTACCCTTTGACTTTAGAGCAATTCAAGTAGGGAACAGCCTACATGAAACAGGATACAACCTCATATAACGGGTAAATTTCCCCC-CCCCCAATGAACAACGTGGGCCTAAGAGCAGCCATCTT----AAAAGCGTCAAAGCTTAATTCATTA---CTACACTTAATCTTTTTA-TTCCTAA-AAACCCCTTTTAC----ACTACCGAGCACTTCTATACTACTATAGAACTTTCTATGTTAAAACTAGTAACAAGAAGTTAGTTCTTCTCTTCAGTACAAATGTATATCAGCGCGGACCCCCCACTGATAATTAACAACCC-------TAGTAGTAA------CCCACCAAGAAAACTCTATTTCA-----CATTCTGTTAACCTAACACAAGAGTACTTCAAGA-AGATTAAAAGAA-AAAGAAGGAACTCGGCAAA-TACCAGCTCCGCCTGTTTA-CCAAAAACATCGCCTCTTG------TTCTAAATAAGAGGTCCAGCCTGCCCAGTGAC-----TTGTTTAACGGCCGCGGTATCCTAACCGTGCGAAGGTAGCGTAATCACTTGTTTTTTAAATAAAGACCTGTATGAAAGGCACCACGAGAGCCAAACTGTCTCCTTTTTCCTATCAGTGAAACTAATCTTCCCGTGAAGAAGCGGGAATTTTTTAATAAGACGAAAAGACCCTATGGAGCTTTAAACTTCACAACACCTGTTTCTCAATCTTTA-------------------ATATT--CTCTCT---AAACAC-CCTGTTTA-TGAACTTTCGGTTGGGGCGACCACGGAGAATAACTCACCCTCCGTAATGAG-------------------TAACAAAAAGCAACAACTTTATTCATCAGTAAAACTGACATCCATTGACCCAAAT-CTTTGATCAACGAACCAAGTTACCCTAGGGATAACAGCGCTATCCACTTTAAGAGCCCCTATCGACAAGTGGGCTTACGACCTCG?????????????????????????????????????????????????????????????????????????????????????????????????????????????????????????????????????????????????????????????????????????????????????????????????????????????????????????????????????????????????????????????????????????????????????????????????????????????????????????????????????????????????????????????????????????????????????????????????????????????????????????????????????????????????????????????????????????????????????????????????????????????????????????????????????????????????????????????????????????????????????????????????????????????????????????????????????????????????????????????????????????????????????????????????????????????????????????????????????????????????????????????????????????????????????????????????????????????????????????????????????????????????????????????????????????????????????????????????????????????????????????????????????????????????????????????????????????????????????????????????????????????????????????????????????????????????????????????????????????????????????????????????????????????????????????????????????????????????????????????????????????????????????????????????????????????????????????????????????????????????????????????????????????????????????????????????????????????????????????????????????????????????????????????????????????????????????????????????????????????????????????????????????????????????????????????????????TTGGGTCCTCAATTTCCCTTTAGTGGGATTGATGATCGGGAAAACTGGCCTATTGTCTTTTACAACAGGACCTGCCAATGCCGGGGCAACTTCATGGGCTACAATTGCGGAGATTGCAAATTTGGTTTCATCGGCCCCAACTGTACGGTGAGAAGAACGATGGTCAGGAAGGAGATATTCAAGATGACTGTGGTGGAGAAGGACAAGTTCATCGCCTACCTCAACCTAGCCAAACGCACCACCAGCCAAGACTATGTCATCGCCACTGGGACCTACGACCAAATGAATAATGGTTCTGACCCACTTTTTGCAGACATCAACGTGTACGACCTCTTTGTGTGGCTGCACTATTATGCCTCCAGGGACTCTTTCCTAGAAGGTGGTCTCGTATGGGGAAATATTGACTTTGCCCATGAAGCACCAGCCTTTTTGCCCTGGCACAGGTTCTACTTGCTTCACTGGGAGCATGAAATT????????????????????????????????????????????????
curator1 ?????????????????????????????????????????????????????????????????????????????????????????????????????????????????????????????????????????????????????????????????????????????????????????????????????????????????????????????????????????????????????????????????????????????????????????????????????????????????????????????????????????????????????????????????????????????????????????????????????????????????????????????????????????????????????????????????CCCACTATGCCAAGTTGTAAACCTTAA-CTTACACCA----TCATCGCCAGGGTACTACGAGCA-AAGCTTAAAACCCAAAGGACTTGACGGTG-CCCTACA-CTTCCTAGAGGAGCCTGTCTCATAATTGATTATCCCCGCTAAACCTCACCACTCTTTG--CCTCTCAGCTTGTATACTTCCGTCGTCAGCCAACCACATGAGTGA--AATTCAGCAAGCCTAA-TGTC-------------TAC-TCATCAAAACGTCAGGTCAAAGTGCAGCTAATAGAGTGG-GAACAGATGGGCTACACTTTCT-AGTATAG-AAAAC-ACGAA-AAACTG-TGTGAAACCATAGTCAGAAGGTGGATTTAGAAGTAAAAAGAAATCAGAGCGTTCTTTTTAA-TCTGCCATTAGGGCATGTACACAC??????????????????????????????????????????????????????????????????????????????????????????????????????????????????????????????????????????????????????????????????????????????????????????????????????????????????????????????????????????????????????????????????????????????????????????????????????????????????????????????????????????????????????????????????????????????????????????????????????????????????????????????????????????????????????????????????????????????????????????????????????????????????????????????????????????????????????????????????????????????????????????????????????????????????????????????????????????????????????????????????????????????????????????????????????????????????????????????????????????????????????????????????????????????????????????????????????????????????????????????????????????????????????????????????????????????????????????????????????????????????????????????????????????????????????????????????AAACATCGCCTCTTGCTA-ATATTGATATAAGAGGTCCAGCCTGCCCAGTGAC---TTCTGTTTAACGGCCACGGTATCCTAACCGTGCGAAGGTAGCGTAATCACTTGTTTTTTAAATAAAGACTAGTATGAAAGGCATCACGAGAATTAAACTGTCTCCTTTTTCTAATCAGTGAAACTAATCTTCCCGTGAAAAAGCGAGAATAAAATTATAAGACGAGAAGACCCTATGGAGCTTTAAACTT-ACAGCATTTGTTCT----------------AAACTAAAATA-----AC-ACATATC---CTACAT--ATTGCCA-TAAGTTTTAGGTTGGGGTGACCGCGGAGAAAAATTAATCCTCCACGATGAAATAGACTCA----ATTCTTTAGTAAAAAGCCACAACTTAGCACATCAAAACTCTTGACATTTTTTGACCCAATA-TTTTGATCAACGAACCAAGTTACCCTAGGGATAACAGCGCCATCCATTTTGAGAGCTCCTATCGACAAATGGGCTTACGACCTCGATGTTGGATCAGGGTAT----CCCAGTGGTGTAGC-CGCTACT-AATGGTTCGTTTGTTCAACGATTAAAACCCACCTTATATTTAGTATTTGGCATGTGAGCCGGTATAGTTGGGACAGCCCTTAGCCTTCTTATCCGAGCTGAACTTAGTCAACCCGGATCCATGCTTGGTAATGATCAAATTTATAACGTTATTGTTACAGCCCATGCTTTTGTTATAATCTTTTTTATAGTTATGCCAGTTATGATCGGGGGATTTGGTAATTGACTAGTCCCCCTCATGATCGGGGCCCCCGATATGGCTTTTCCGCGAATAAATAACATAAGCTTTTGACTTCTGCCCCCATCATTTCTCCTCCTCCTCTCCTCTTCTTGCGTAGAGGCTGGAGCCGGTACAGGTTGAACAGTTTACCCCCCTCTTGCAGCAAACCTTGCTCATGCTGGACCAGCAGTAGACCTAACAATCTTCTCCCTTCACCTAGCTGGTGTTTCTTCTATCTTGGGAGCCATTAACTTTATTACAACTATCTTAAACATAAAACCCCCACTATGAACATTATTCCAAACACCCTTATTCGTGTGGTCTGTCTTAATTACTGCTATTCTACTTCTCCTCTCCCTTCCGGTTTTAGCTGCTGGAATCACCATACTTCTTACAGACCGCAACCTAAATACCTCATTTTTTGACCCAGCCGGAGGGGGGGACCCCATTCTTTATCAGCATCTGTTCTAGCATTATGCATCAAAAATTCAACAATTCCTCCAGCGAGGTTTATTTTCCACGTAACAATGCGGTGGAGTGGAAGCGTCACTGTCCCGCATGTGACGTTTGCAATTCTTCCAAAAATTGGGGTAAGAGAAAGGGAACATTGCACCAAAACTCTCTCATCAAAAAGAGGAAACTCAATGTGGAACATGCA---AAGAAG---AACAAAAATGGAAAAATCTCACCCCTCTGGAAGAAGAATAGGACCCTGAATCAAATCAAGAACAATTGCAAACACTTGCACCTTGACTCCAATTTACTGGTTGTTGACTATCCTTCCGATTTTACGAAGTCGGTCACATGCCAGGTGTGTGAACACATATTGTCTGATCCAGTGCAAACCTCATGCAAACATTTGTTCTGCAGGATTTGCATCCTCAAATATTTCAAGATCATGGGCTGCTACTGCCCATCTTGCAGATACACTTGCTTCCCAACGGACCTTGCACCACCTGTGAAGTCCTTTCTTAACATTTTAAACTCCTTGATCTTAAAGTGCTTAGTGACCGGATGTGACGAGGAAATCCTGCTTGGAAAATACTCTCAACATATCTCTAAACATAAAGAAATCAAAGGTAAAGATGCCTATGCCCATATCAACAAAGGAGGAAGA????????????????????????????????????????????????????????????????????????????????????????????????????????????????????????????????????????????????????????????????????????????????????????????????????????????????????????????????????????????????????????????????????????????????????????????????????????????????????????????????????????????????????????????????????????????????????????????????????????????????????????????????????????????????????????????????????????????????????????????????????????????????????????????????????????????????????????????????????????
peruanusMUSM38316 ???????????????????????????????????????????????????????????????????????????????????????????????????????????????????????????????????????????????????????????????????????????????????????????????????????????????????????????????????????????????????????????????????????????????????????????????????????????????????????????????????????????????????????????????????????????????????????????????????????????????????????????????????????????????????????????AGATACCCCACTATGCCAAGTTATAAACATTAA-CTTACACCT----CTATCGCCAGGGAACTACGAGCT-AAGCTTAAAACCCAAAGGACTTGACGGTG-CCCCATATCCCCCTAGAGGAGCCTGTCCTATAATTGATAACCCCCACTATACCTCACCACTTTTAG--CCAATCAGCCTGTATACTTCCGTCGTCAGCTTACCACATGAGTGT--TACTTAGTAAGCCCAAGTGTT-------------TAC-TCACTAAAACGTCAGGTCAAGGTGCAGCAAATAAAGTGG-GAAGTGATGGGCTACACTTTCT-AACATAG-AAAATAACGAA-AGACTAGTGTGAAATCTCAGTCAAAAGGTGGATTTAGCAGTAAAAAGAAATTAGAGTGTTCTTTTTAA-TATGGCACTGGGGCGTGTACACACCG????????????????????????????????????????????????????????????????????????????????????????????????????????????????????????????????????????????????????????????????????????????????????????????????????????????????????????????????????????????????????????????????????????????????????????????????????????????????????????????????????????????????????????????????????????????????????????????????????????????????????????????????????????????????????????????????????????????????????????????????????????????????????????????????????????????????????????????????????????????????????????????????????????????????????????????????????????????????????????????????????????????????????????????????????????????????????????????????????????????????????????????????????????????????????????????????????????????????????????????????????????????????????????????????????????????????????????????????????????????????????????????????????????????????????????????????AAACATCGCCTCTTG------CAAAACATAAGAGGTCCAGCCTGCCCGGTGAC---TTTTGTTTAACGGCCGCGGTATCCTAACCGTGCGAAGGTAGCGCAATCACTTGTCTTTTAATTAAAGACTAGTATGAAAGGCATCACGAGGGTCAGACTGTCTCCTTTTTCTAATCAGTGAAACTAATCTTCCCGTGAAAAAGCGAGAATAATTATACAAGACGAGAAGACCCTTTGGAGCTTTAAACTTAACAGCATTTAATCTA-------------CTAAACCAATATA-----AA--GATTCT---TAATAT--TTTGTTG-TAAGTTTTTGGTTGGGGCGACCGCGGAGAAAAACTAATCCTCCGCAATGAATAAGAAC------TTTCTTAAACAATAAGCCACAGCTTTATTTATCAATATACTTGACATCCATTGACCCAATA-ATTTGATCAACGAACCAAGTTACCCTAGGGATAACAGCGCCATCTACTTTGAGAGCTCCTATCGACAAGTAGGCTTACGACCTCGATGTTGGATCAGGGTAT----CCCAGTGGTGTAGA-CGCTACT-AACGGTTCGTTTGTTCAACGATTAAAACCCACCCTTTACCTTGTATTTGGCGCCTGGGCTGGCATAGTCGGAACTGCTCTTAGTCTTCTTATCCGAGCTGAACTCAGTCAGCCAGGGCCCTTGCTTGGTGATGACCAAATTTATAACGTAATTGTTACTGCTCATGCCTTTGTAATAATCTTTTTTATAGTTATACCTATTATGATCGGAGGCTTTGGCAACTGACTAGTACCACTAATAATTGGAGCCCCAGACATAGCCTTCCCTCGAATAAATAATATGAGTTTTTGGCTCCTACCCCCCTCATTTCTTTTACTTCTTTCCTCCGCCTGCATTGAGGCAGGCGCCGGCACCGGATGAACAGTTTACCCCCCTCTAGCTGCCAACCTCGCCCACGCCGGCCCGGCCGTTGATTTAACCATTTTTTCTCTACACTTAGCGGGTATCTCCTCTATTCTTGGAGCGATCAACTTTATCACTACGATCTTTAATATAAAACCGCCCGCATGAACCCTGTTCCAAATGCCCCTCTTTGTCTGATCTGTTCTGATTACCGCTATTCTCCTCCTCCTTTCCCTCCCCGTTCTAGCCGCTGGTATTACTATGCTTCTAACAGACCGCAATCTAAACACCTCATTCTTCGACCCGGCAGGGGGTGGAGACCCTATTCTTTATCAGCACTTATTCT??????????????????????????????TCTAGCGAGGTTTATTTCCCACGTAACAATGCTGTGGAGTGGAAGCGTCACTGTCTCGCATGTGACGTTTGCAATTCTTCCAAAAATTGGGGTAAGAGAAAGGGAGCAATGCACCAAAACTCTCTCGTCAAAAAGAGGAAACTCAATGTGGAACATGGAAAGAAGAAG---AACAAAAATGGAAAAGCCTCACCCCTCTGGAAGAAGAATAAGACCCTGAATCAAATCAAGAACAATTGCAAACACTTGCACCTTGACTCCAATTTACTGGTTGTTGACTATCCTTCCGATTTTACAAAGTCGGTCACATGCCAGGTGTGTGAACACATATTGTCTGATCCAGTGCAAACCTCATGCAAACATTTGTTCTGCAGGATTTGCATCCTCAAATACTTCAAGATGATGGGCTGCTACTGCCCATCTTGCAGATACACTTGCTTCCCAACGGACCTTGCACCWCCTGTGAAGTCCTTTCTTAACATTTTAAACTCCTTGATCTTAAAGTGCGTAGTGACCGGATGTGACGAGGAAATCCTGCTTGGAAAATACTCTCAACATATCTCCAAACATAAAGAAATCAAAGGTAAAGATGCCTATGCCCATATCAACAAAGGAGGA???????????????????????????????????????????????????????????????????????????????????????????????????????????????????????????????????????????????????????????????????????????????????????????????????????????????????????????????????????????????????????????????????????????????????????????????????????????????????????????????????????????????????????????????????????????????????????????????????????????????????????????????????????????????????????????????????????????????????????????????????????????????????????????????????????????????????????????????????????????
mariellaleoCORBIDI11658 ????????????????????????????????????????????????????????????????????????????????????????????????????????????????????????????????????????????????????????????????????????????????????????????????????????????????????????????????????????????????????????????????????????????????????????????????????????????????????????????????????????????????????????????????????????????????????????????????????????????????????????????????????????????????????????????????????????????????????????????????????????????????????????????????????????????????????????????????????????????????????????????????????????????????????????????????????????????????????????????????????????????????????????????????????????????????????????????????????????????????????????????????????????????????????????????????????????????????????????????????????????????????????????????????????????????????????????????????????????????????????????????????????????????????????????????????????????????????????????????????????????????????AAAATATTCTAATGCTATAGTAAAGACGATTGAAAAATCAACTCGAGCAATAAATATGTACCGCAAGGGAAAGCTGAAATAAAAATGAAACAAA--TTTTAAGCACAAAAAAGTAGAGA--TTGACCCTCGTACCTTTTGCATCATGGTTTAACTAGTTTAATTAAGCAAAAAGAATTTTAAGTTTAACATCCCGAAACTAAGTGAGCTACTCTAGGGCAGCTCCACGAGCAAACCTGTCTACGTTGTAAAGTAGTAGGAAGACCCTAAAGTAGAGGTGACAGACCTAACGAACTTAGCGATAGCTGGTTTCTCAGGAAAAGAATTTTAGTCCAACCTAAAGCTGCCT-CATTATAC-TTAAATATAAATTCAACTTTAGAGCAACTCAAATAAGGTACAGCCTATTTGAGTCAGGAAACAACCTTCACCAATGGGTAAACAATTTC---TGCACTACAACTAAGTGGGCCTAAAAGCAGCCACCTTT-CAAAAAGCGTCAAAGCTTAAATGCACG---CTACAACAAATAACCTCA-CCTATAC-TGACCCCTTCATC----TGTACTGAGTATTTCTATATTATTATAGAACCTTTTATGTTAAAACTAGTAACAAGAAG-TAACACTTCTCTTTAATGTAAACGTAAATCAGTAAGGATCCCCCACTGACTATTAACAACTCA------CAATAGCAA------CTTCACTAGAAAACCCTATTATTT----TCTATTGTTAACCTAACACAAGCACATTTCAAGACAGATTAAAAGTA-AAAGAAGGAACTCGGCAAATCATTAACCCCGCCTGTTTA-CCAAAAACATCGCCTCTTG-------TTATCATAAGAGGTCCAGCCTGCCCAGTGAC---TTCTGTTCAACGGCCGCGGTATCCTAACCGTGCGAAGGTAGCGTAATCACTTGTTTTTTAAATAAAGACTAGTATGAATGGCATCACGAGGGTTACACTGTCTCCTTTTTCCAATCAGTGAAACTAATCTCCCCGTGAAAAAGCGGGAATAATATTATTAGACGAGAAGACCCTATGGAGCTTTAGACTT-ACAGCACTTGCCATA---------------AAATTAAAATA-----AC--CCTTAA---ACACAT--CTTGCTA-CAAGTCTTAGGTTGGGGTGACCGCGGAGAAAAACTAATCCTCCTCATTGTAATAGATT-T----ATTCTTAAGTCAAAAGCCACAACTTGACACATCAATATTCTTGACATCCATTGACCCAATA-TTTTGATCAACGAACTAAGTTACCCTAGGGATAACAGCGCCATCCATTTTAAGAGTTCCTATCGACAAATGGGCTTACGACCTCGATGTTGGATCAGGGTAT----CCTAGTGGTGTAGC-CGCTACT-AA???????????????????????????????????????????????????????????????????????????????????????????????????????????????????????????????????????????????????????????????????????????????????????????????????????????????????????????????????????????????????????????????????????????????????????????????????????????????????????????????????????????????????????????????????????????????????????????????????????????????????????????????????????????????????????????????????????????????????????????????????????????????????????????????????????????????????????????????????????????????????????????????????????????????????????????????????????????????????????????????????????????????????????????????????????????????????????????????????????????????????????????????????????????????????????????????????????????????????????????????????????????????AAGGGAACAATGCACCAAAACTCTCTCATTAAAAAGAGGAAACTCAATGTAGAACATGCA---AAGAAG---AACAAAAATGGAAAAATCTCACCCCTCTGGAAGAAGAATAGGACCCTGATTCAAATCAAGAACAATTGCAAACACTTGCACCTTGACTCCAATTTACTGGTTGTTGACTATCCTTCTGATTTTACGAAGTCGGTCACATGCCAGGTGTGTGAACACATATTGTCTGATCCAGTGCAAACCTCATGCAAACATTTGTTCTGCAGGATTTGCATCCTCAAATACTTCAAGATCATGGGCTGCTACTGCCCATCTTGCAGATACACTTGCTTCCCAACAGACCTTGCATCACCTGTGAAGTCCTTTCTTAACATTTTAAACTCCTTGATCTTAAAGTGCTCAGTGACCGGATGTGACGAGGAAATCCTGCTTGGCAAATACTCTCAACATATCTCTAAACATAAAGAAATCAAAGGTAAAGATGCC???????????????????????????????????????????????????????????????????????????????????????????????????????????????????????????????????????????????????TTCATGGGCTACAATTGCGGTGATTGCAAATTTGGTTTCATNGGCCCCAACTGTACGGTGAGAAGAACCATGGTCAGGAAGGAGATCTTCAAGATGACTGCGGCGGAGAAGGACAAGTTCATCGCCTACCTCAATCTGGCCAAACGCACTGTCAGTCCAGACTATGTCATCGCCACCGGGACCTACCAGCAAATGAATAATGGTTCCGAGCCCCTTTTTGCGGACATCAGCGTGTANGACCTCTTTGTTTGGCTGCACTACTACGCCTCCAGAGACTCTTTCCTAGAAGGTGACCTCGTCTGGAGAGATATTGACTTTGCCCACGAAGCGCCAGCCTTTTTGCCCTGGCACAGGTTCTTCTTGCTTCACTGGGAGCATGAAATTCAGAAGCTTGCAGGGG????????????????????????????????
mariellaleoCORBIDI11657 ????????????????????????????????????????????????????????????????????????????????????????????????????????????????????????????????????????????????????????????????????????????????????????????????????????????????????????????????????????????????????????????????????????????????????????????????????????????????????????????????????????????????????????????????????????????????????????????????????????????????????????????????????????????????????????????????????????????????????????????????????????????????????????????????????????????????????????????????????????????????????????????????????????????????????????????????????????????????????????????????????????????????????????????????????????????????????????????????????????????????????????????????????????????????????????????????????????????????????????????????????????????????????????????????????????????????????????????????????????????????????????????????????????????????????????????????????????????????????????????????????????????????AAAATATTCTAATGCTATAGTAAAGACGATTGAAAAATCAACTCGAGCAATAAATATGTACCGCAAGGGAAAGCTGAAATAAAAATGAAACAAA--TTTTAAGCACAAAAAAGTAGAGA--TTGACCCTCGTACCTTTTGCATCATGGTTTAACTAGTTTAATTAAGCAAAAAGAATTTTAAGTTTAACATCCCGAAACTAAGTGAGCTACTCTAGGGCAGCTCCACGAGCAAACCTGTCTACGTTGTAAAGTAGTAGGAAGACCCTAAAGTAGAGGTGACAGACCTAACGAACTTAGCGATAGCTGGTTTCTCAGGAAAAGAATTTTAGTCCAACCTAAAGCTGCCT-CATTATAC-TTAAATATAAATTCAACTTTAGAGCAACTCAAATAAGGTACAGCCTATTTGAGTCAGGAAACAACCTTCACCAATGGGTAAACAATTTC---TGCACTACAACTAAGTGGGCCTAAAAGCAGCCACCTTT-CAAAAAGCGTCAAAGCTTAAATGCACG---CTACAACAAATAACCTCA-CCTATAC-TGACCCCTTCATC----TGTACTGAGTATTTCTATATTATTATAGAACCTTTTATGTTAAAACTAGTAACAAGAAG-TAACACTTCTCTTTAATGTAAACGTAAATCAGTAAGGATCCCCCACTGACTATTAACAACTCA------CAATAGCAA------CTTCACTAGAAAACCCTATTATTT----TCTATTGTTAACCTAACACAAGCACATTTCAAGACAGATTAAAAGTA-AAAGAAGGAACTCGGCAAATCATTAACCCCGCCTGTTTA-CCAAAAACATCGCCTCTTG-------TTATCATAAGAGGTCCAGCCTGCCCAGTGAC---TTCTGTTCAACGGCCGCGGTATCCTAACCGTGCGAAGGTAGCGTAATCACTTGTTTTTTAAATAAAGACTAGTATGAATGGCATCACGAGGGTTACACTGTCTCCTTTTTCCAATCAGTGAAACTAATCTCCCCGTGAAAAAGCGGGAATAATATTATTAGACGAGAAGACCCTATGGAGCTTTAGACTT-ACAGCACTTGCCATA---------------AAATTAAAATA-----AC--CCTTAA---ACACAT--CTTGCTA-CAAGTCTTAGGTTGGGGTGACCGCGGAGAAAAACTAATCCTCCTCATTGTAATAGATT-T----ATTCTTAAGTCAAAAGCCACAACTTGACACATCAATATTCTTGACATCCATTGACCCAATA-TTTTGATCAACGAACTAAGTTACCCTAGGGATAACAGCGCCATCCATTTTAAGAGTTCCTATCGACAAATGGGCTTACGACCTCGATGTTGGATCAGGGTAT----CCTAGTGGTGTAGC-CGCTACT-AA??????????????????????????????????????????????????????????????????????????????????????????????????????????????????????????????????????????????????????????????????????????????????????????????????????????????????????????????????????????????????????????????????????????????????????????????????????????????????????????????????????????????????????????????????????????????????????????????????????????????????????????????????????????????????????????????????????????????????????????????????????????????????????????????????????????????????????????????????????????????????????????????????????????????????????????????????????????????????????????????????????????????????????????????????????????????????????????????????????????????????????????????????????????????????????????????????????????????????????????????????????????????????????????????????????????????????????AAACTCAATGTAGAACATGCA---AAGAAG---AACAAAAATGGAAAAATCTCACCCCTCTGGAAGAAGAATAGGACCCTGATTCAAATCAAGAACAATTGCAAACACTTGCACCTTGACTCCAATTTACTGGTTGTTGACTATCCTTCTGATTTTACGAAGTCGGTCACATGCCAGGTGTGTGAACACATATTGTCTGATCCAGTGCAAACCTCATGCAAACATTTGTTCTGCAGGATTTGCATCCTCAAATACTTCAAGATCATGGGCTGCTACTGCCCATCTTGCAGATACACTTGCTTCCCAACAGACCTTGCATCACCTGTGAAGTCCTTTCTTAACATTTTAAACTCCTTGATCTTAAAGTGCTCAGTGACCGGATGTGACGAGGAAATCCTGCTTGGCAAATACTCTCAACATATCTCTAAACATAAAGAAATCAAAGGTAAAGATGCC???????????????????????????????????????????????????????????????????????????????????????????????????????????????????????????????????????????????????TTCATGGGCTACAATTGCGGTGATTGCAAATTTGGTTTCATNGGCCCCAACTGTACGGTGAGAAGAACCATGGTCAGGAAGGAGATCTTCAAGATGACTGCGGCGGAGAAGGACAAGTTCATCGCCTACCTCAATCTGGCCAAACGCACTGTCAGTCCAGACTATGTCATCGCCACCGGGACCTACCAGCAAATGAATAATGGTTCCGAGCCCCTTTTTGCGGACATCAGCGTGTANGACCTCTTTGTTTGGCTGCACTACTACGCCTCCAGAGACTCTTTCCTAGAAGGTGACCTCGTCTGGAGAGATATTGACTTTGCCCACGAAGCGCCAGCCTTTTTGCCCTGGCACAGGTTCTTCTTGCTTCACTGGGAGCATGAAATTCAGAAGCTTGCAGGGGACGAGAACTTCACCATTCCC????????????
interstinctus ????????????????????????????????????????????????????????????????????????????????????????????????????????????????????????????????????????????????????????????????????????????????????????????????????????????????????????????????????????????????????????????????????????????????????????????????????????????????????????????????????????????????????????????????????????????????????????????????????????????????????????????????????????????????AAACTGGGATTAGATACCCCACTATGCCAAGTTGTAAACCTTAA-CCTACACCC----TAATCGCCCGGGAACTACGAGCC-AAGCTTAAAACCCAAAGGACTTGACGGTG-CCCCACA-CTTCCTAGAGGAGCCTGTCTTGTAATTGATTATCCCCGCTAAACCTCACCATTCTTTG--CCTTTCAGTTTGTATACTTCCGTCGTCAGCCAACCACATGAGTGA--AGTTTAGTAAAGCCTAATGTC--------------AT-CCGCCAAAACGTCAGGTCAAAGTGCAGCTAATAGAATGG-GAACAGATGGGCTACACTTTCT-AGCATAG-AAAAT-ACGAA-AGACTAGTATGAAACCCGAGTCAGAAGGTGGATTTAGAAGTAAAAAGAAATTAGAGTGTTCTTTTTAA-TCTGCTATTGGAGCATGTACACACCGCC???????????????????????????????????????????????????????????????????????????????????????????????????????????????????????????????????????????????????????????????????????????????????????????????????????????????????????????????????????????????????????????????????????????????????????????????????????????????????????????????????????????????????????????????????????????????????????????????????????????????????????????????????????????????????????????????????????????????????????????????????????????????????????????????????????????????????????????????????????????????????????????????????????????????????????????????????????????????????????????????????????????????????????????????????????????????????????????????????????????????????????????????????????????????????????????????????????????????????????????????????????????????????????????????????????????????????????????????????????????????????????????????????????????????????????????????AACATCGCCTCTTG-------CAAACATAAGAGGTCCAGCCTGCCCAGTGAC---TTTTGTTTAACGGCCACGGTATCCTGACCGTGCGAAGGTAGCGTAATCACTTGTTTTTTAAATAAAGACTAGTATGAAAGGCATCACGAGGGTTAAGCTGTCTCCTCTTTCTAATCAGTGAAACTAATCTCCCCGTGAAAAAGCGGGGATAAAATTATAAGACGAGAAGACCCTATGGAGCTTTAAACTT-ACAGCATTTGTACT----------------TAAGCCAAAAT-----AA--CCCACA---CAACAT--CTTGCTT-TTAGTTTTAGGTTGGGGCGACCGAGGAGAAAAATTAATCCTCCTCAATGAAACAGAGCCA----ACTCTTAAGTAAAAAGCCACAGCTTGATACATCAACACCCTTGACATCTATTGACCCAATA-ATTTGATCAACGAACCAAGTTACCCTAGGGATAACAGCGCCATCCATTTTGAGAGCTCCTATCGACAAATGGGCTTACGACCTCGATGTTGGATCAGGGTAT----CCAAGTGGTGCAGC-CGCTACT-AATGGTTCGTTTGTTCAACGATTAAAACCCACCCTGTACCTGGTGTTCGGGACCTGGGCTGGTATAGTTGGCACCGCCCTAAGCCTCCTTATTCGAGCAGAACTCAGCCAACCTGGATCTCTGCTTGGCAACGATCAGATTTATAATGTTATTGTCACAGCTCATGCCTTTGTCATAATCTTTTTTATGGTTATGCCTGTTATAATCGGCGGGTTTGGCAATTGACTAATCCCCCTAATAATCGGGGCCCCAGATATGGCTTTCCCTCGAATAAATAATATGAGCTTTTGACTGCTACCCCCTTCGTTCCTCCTCCTATTATCCTCTTCTTGCGTAGAGGCAGGAGCTGGCACAGGCTGAACAGTCTACCCCCCACTTGCAGCAAACCTTGCCCATGCAGGCCCAGCAGTGGACTTAACAATTTTTTCTCTTCACCTAGCTGGTGTGTCTTCTATCTTAGGAGCCATCAACTTTATTACAACTATTTTTAACATGAAACCCCCATCATGAACCCTTTTTCAAGCACCTTTATTCGTGTGATCCGTCCTAATCACTGCTATTTTGCTTCTCCTCTCTCTTCCAGTTTTGGCCGCCGGCATCACTATACTCCTTACTGACCGCAACTTGAATACCTCCTTTTTTGACCCATCGGGGGGAGGGGATCCCATCCTTTATCAACACCTATTTT???????????????????????????????????????????ATTTTCCACGTAACAATGCGGTGGAGTGGAAGCGTCACTGTTCCGCATGTGACGTTTGCAATTCTTCCAAAAATTGGGGTAAGAGAAAGGGAACATTGCACCAAAACTCTCTCATCAAAAAGAGGAAACTCAATGTGGAACATGCA---AAGAAG---AACAAAAATGGAAAAATCTCACCCCTCTGGAAGAAGAATAGGACCCTGAATCAAATCAAGAACAATTGCAAACACGTGCACCTTGACTCCAATTTACTGGTTGTTGACTATCCTTCCGATTTTACGAAGTCGGTCACATGCCAGGTGTGTGAACACATATTGTCTGATCCAGTGCAAACCTCATGCAAACATTTGTTCTGCAGGATTTGCATCCTCAAATACTTCAAGATCATGGGCTGCTACTGCCCATCTTGCAGATACACTTGCTTCCCAACAGACCTTGCACCACCTGTGAAGTCCTTTCTTAACATTTTAAACTCCTTGATCTTAAAGTGCTTAGTGACCGGATGTGACGAGGAAATCCTGCTTGGAAAATACTCTCAACATATCTCTAAACATAAAGAAAT???????????????????????????????????????????????????????????????????????????????????????????????????????????????????????????????????????????????????????????????????????????????????????????????????????????????????????????????????????????????????????????????????????????????????????????????????????????????????????????????????????????????????????????????????????????????????????????????????????????????????????????????????????????????????????????????????????????????????????????????????????????????????????????????????????????????????????????????????????????????????????????????????????????????????
mariellaleoCORBIDI11669 ????????????????????????????????????????????????????????????????????????????????????????????????????????????????????????????????????????????????????????????????????????????????????????????????????????????????????????????????????????????????????????????????????????????????????????????????????????????????????????????????????????????????????????????????????????????????????????????????????????????????????????????????????????????????????????????????????????????????????????????????????????????????????????????????????????????????????????????????????????????????????????????????????????????????????????????????????????????????????????????????????????????????????????????????????????????????????????????????????????????????????????????????????????????????????????????????????????????????????????????????????????????????????????????????????????????????????????????????????????????????????????????????????????????????????????????????????????????????????????????????????????????????AAAATATTCTAATGCTATAGTAAAGACGATTGAAAAATCAACTCGAGCAATAAATATGTACCGCAAGGGAAAGCTGAAATAAAAATGAAACAAA--TTTTAAGCACAAAAAAGTAGAGA--TTGACCCTCGTACCTTTTGCATCATGGTTTAACTAGTTTAATTAAGCAAAAAGAATTTTAAGTTTAACATCCCGAAACTAAGTGAGCTACTCTAGGGCAGCTCCACGAGCAAACCTGTCTACGTTGTAAAGTAGTAGGAAGACCCTAAAGTAGAGGTGACAGACCTAACGAACTTAGCGATAGCTGGTTTCTCAGGAAAAGAATTTTAGTCCAACCTAAAGCTGCCT-CATTATAC-TTAAATATAAATTCAACTTTAGAGCAACTCAAATAAGGTACAGCCTATTTGAGTCAGGAAACAACCTTCACCAATGGGTAAACAATTTC---TGCACTACAACTAAGTGGGCCTAAAAGCAGCCACCTTT-CAAAAAGCGTCAAAGCTTAAATGCACG---CTACAACAAATAACCTCA-CCTATAC-TGACCCCTTCATC----TGTACTGAGTATTTCTATATTATTATAGAACCTTTTATGTTAAAACTAGTAACAAGAAG-TAACACTTCTCTTTAATGTAAACGTAAATCAGTAAGGATCCCCCACTGACTATTAACAACTCA------CAATAGCAA------CTTCACTAGAAAACCCTATTATTT----TCTATTGTTAACCTAACACAAGCACATTTCAAGACAGATTAAAAGTA-AAAGAAGGAACTCGGCAAATCATTAACCCCGCCTGTTTA-CCAAAAACATCGCCTCTTG-------TTATCATAAGAGGTCCAGCCTGCCCAGTGAC---TTCTGTTCAACGGCCGCGGTATCCTAACCGTGCGAAGGTAGCGTAATCACTTGTTTTTTAAATAAAGACTAGTATGAATGGCATCACGAGGGTTACACTGTCTCCTTTTTCCAATCAGTGAAACTAATCTCCCCGTGAAAAAGCGGGGATAATATTATTAGACGAGAAGACCCTATGGAGCTTTAGACTT-ACAGCACTTGCCATA---------------AAATTAAAATA-----AC--CCTTAA---ACACAT--CTTGCTA-CAAGTCTTAGGTTGGGGTGACCGCGGAGAAAAACTAATCCTCCTCATTGTAATAGATT-T----ATTCTTAAGTCAAAAGCCACAACTTGACACATCAATATTCTTGACATCCATTGACCCAATA-TTTTGATCAACGAACTAAGTTACCCTAGGGATAACAGCGCCATCCATTTTAAGAGTTCCTATCGACAAATGGGCTTACGACCTCNATGTTGGATCAGGGTAT----CCTAGTGGTGTAGC-CGCTACT-AA???????????????????????????????????????????????????????????????????????????????????????????????????????????????????????????????????????????????????????????????????????????????????????????????????????????????????????????????????????????????????????????????????????????????????????????????????????????????????????????????????????????????????????????????????????????????????????????????????????????????????????????????????????????????????????????????????????????????????????????????????????????????????????????????????????????????????????????????????????????????????????????????????????????????????????????????????????????????????????????????????????????????????????????????????????????????????????????????????????????????????????????????????????????????????????????????????????????????????????????????????????????????AAGGGAACAATGCACCAAAACTCTCTCATTAAAAAGAGGAAACTCAATGTAGAACATGCA---AAGAAG---AACAAAAATGGAAAAATCTCACCCCTCTGGAAGAAGAATAGGACCCTGATTCAAATCAAGAACAATTGCAAACACTTGCACCTTGACTCCAATTTACTGGTTGTTGACTATCCTTCTGATTTTACGAAGTCGGTCACATGCCAGGTGTGTGAACACATATTGTCTGATCCAGTGCAAACCTCATGCAAACATTTGTTCTGCAGGATTTGCATCCTCAAATACTTCAAGATCATGGGCTGCTACTGCCCATCTTGCAGATACACTTGCTTCCCAACAGACCTTGCATCACCTGTGAAGTCCTTTCTTAACATTTTAAACTCCTTGATCTTAAAGTGCTCAGTGACCGGATGTGACGAGGAAATCCTGCTTGGCAAATACTCTCAACATATCTCTAAACATAAAGAAATCAAAGGTAAAGATGCC???????????????????????????????????????????????????????????????????????????????????????????????????????????????????????????????????????????????????TTCATGGGCTACAATTGCGGTGATTGCAAATTTGGTTTCATTGGCCCCAACTGTACGGTGAGAAGAACCATGGTCAGGAAGGAGATCTTCAAGATGACTGCGGCGGAGAAGGACAAGTTCATCGCCTACCTCAATCNGGCCAAACGCACTGTCAGTCCAGACTATGTCATCGCCACCGGGACCTACCAGCAAATGAATAATGGTTCCGAGCCCCTTTTTGCGGACATCAGCGTGTATGACCTCTTTGTTTGGCTGCACTACTATGCCTCCAGAGACTCTTTCCTAGAAGGTGACCTCGTCTGGAGAGATATTGACTTTGCCCACCAAGCGCCAGCCTTTTTGCCCTGGCACAGGTTCTTCTTGCTTC?????????????????????????????????????????????????????????????????
badiusMUSM31099 ??????????????????????????????????????????????????????????????????????????????????????????????????????????????????????????????????????????????????????????????????????????????????????????????????????????????????????????????????????????????????????????????????????????????????????????????????????????????????????????????????????????????????????????????????????????????????????????????????????????????????????????????????????????????????????????TAGATACCCCACTATGCCAAGTCGTAAACTTTTA-CCCACCCAA--AAACCCCGCCAGGAAACTACGAGCT-AAGCTTAAAACCCAAAGGACTTGACGGTA-CCCCACATCCCCCTAGAGGAGCCTGTCTCATAATTGATTCCCCCCGCTAAACCTCACCATTCTTAG--CCTATCAGCCTGTATACTTCCGTCGTCAGCTAACCACATGAGTGA--AACTCAGTGAGCCCAA-TGAC-------------CAC-CCGCCAAAACGTCAGGTCAAGGTGCAGCAAACAGAATGG-GAACAGATGGGCTACACTTTCT-AATTTAG-AAAAC-ACGGA-AGACTA-TGTGAAACCTAAGTCAAAAGGTGGATTTAGAAGTAAAAAGAAATTAGAGCGTTCTTTTTAA-CCTGGTACTGGGGTGTGTACACACCG????????????????????????????????????????????????????????????????????????????????????????????????????????????????????????????????????????????????????????????????????????????????????????????????????????????????????????????????????????????????????????????????????????????????????????????????????????????????????????????????????????????????????????????????????????????????????????????????????????????????????????????????????????????????????????????????????????????????????????????????????????????????????????????????????????????????????????????????????????????????????????????????????????????????????????????????????????????????????????????????????????????????????????????????????????????????????????????????????????????????????????????????????????????????????????????????????????????????????????????????????????????????????????????????????????????????????????????????????????????????????????????????????????????????????????????????AAACATCGCCTCTTG-------CAATCATAAGAGGTCCAGCCTGCCCAGTGAC---TCCAGTTCAACGGCCGCGGTATCCTAACCGTGCGAAGGTAGCGTAATCACTTGTCTTCTAAATAAAGACTTGTATGAAAGGCATCACGAGGGTCAAACTGTCTCCTTTTTCTAATCAGTGAAACTAATCTCCCCGTGAAAAAGCGGGGATAATATTATAAGACGAGAAGACCCTATGGAGCTTCAAACTTAACAGCACTTGCCCT----------------TAACCAAATTA---------ACCCTA---CCACAT--CTTGCTG-TGAGTTTTAGGTTGGGGTGACCGAGGAGAAAAACTAATCCTCCCCAATGAA-TAGAACCA----TATCTTAAGTAAAAAGCCACACCTTGACACATCAATAC-CTTGACATCTATTGACCCAATA-TTTTGACCAACGAACCAAGTTACCCTAGGGATAACAGCGCCATCCATTTTGAGAGCCCCTATCGACAAATGGGCTTACGACCTCGATGTTGGATCAGGGTAC----CCAAGTGGTGTAGC-CGCTACT-AACGGTTCGTTTGTTCAACGATTCAAACCC?????????????????????????????????ATGGTTGGCACCGCCCTCAGCCTTCTTATTCGAGCTGAACTTGGTCAACCGGGGTCATTGCTAGGCAACGACCAAATTTATAATGTGATTGTCACAGCCCACGCTTTTGTTATAATCTTTTTTATGGTCATACCAGTTATGATCGGGGGGTTCGGCAACTGACTGGTCCCACTAATGATTGGAGCCCCAGACATAGCTTTTCCCCGAATAAATAACATGAGCTTCTGACTCCTTCCTCCATCATTTTTTCTTCTTCTCTCCTCTTCCTGTATTGAGACCGGGGCTGGTACTGGTTGAACAGTCTACCCCCCTCTTTCCGCGAACCTTGCTCATGCAGGCCCAGCAGTAGACTTAACTATTTTCTCTCTCCACTTGGCTGGTGTCTCCTCTATTCTTGGGGCCATCAATTTTATTACCACCATCATTAACATAAAACCCCCATCATGGACTCTATTTCAAGCTCCCCTATTCGTCTGATCAGTCCTAATTACCGCTGTCTTGCTTCTTCTTTCTCTCCCAGTCCTAGCCGCGGGGATTACAATACTCCTCACAGACCGTAACTTAAACACTTCTTTTT?????????????????????????????????????????????????????????CATCAAAAATTCAACAATTCCTCCAGCGAGGTTTATTTTCCACGTAACGATGCRGTGGAGTGGAAGCGTCACTGTCCCACATGTGACGTTTGCAATTCTTCCAAAAATTGGGGTAAGAGAAAGGGAACAATGCACCAAAACTCTCTCATCAAAAAGAGGAAAATCAATGTGGAACATGCA---AAGAAG---AACAAAAATGGAAAAATCTCACCCCTCTGGAAGAAGAATAGGACCCTGAATCAAATCAAGAACAATTGCAAACACTTGCACCTTGACTCTAATTTACTGGTTGTTGACTATCCTTCCGATTTTACGAAGTCGGTCACATGCCAGGTGTGTGAACAYATATTGTCTGATCCAGTGCAAACCTCATGCAAACATTTGTTCTGCAGGATTTGCATCCTCAAATACTTCAAGATCATGGGCTGCTACTGCCCATCTTGCAGATACACTTGCTTCCCAACGGACCTTGCACCACCTGTGAAGTCCTTTCTTAACATTTTAAACTCCTTGATCTTAAAGTGCTTAGTGACCGGATGTGACGAGGAAATCCTGCTTGGAAAATACTCTCAACATATCTCTAAACATAAAGAGATCAAAGGTAAAGATGCYTATGCCCATATCAACAAAGGAGG????????????????????????????????????????????????????????????????????????????????????????????????????????????????????????????????????????????????????????????????????????????????????????????????????????????????????????????????????????????????????????????????????????????????????????????????????????????????????????????????????????????????????????????????????????????????????????????????????????????????????????????????????????????????????????????????????????????????????????????????????????????????????????????????????????????????????????????????????????????
madidi ???????????????????????????????????????????????????????????????????????????????????????????????????????????????????????????????????????????????????????????????????????????????????????????????????????????????????????????????????????????????????????????????????????????????????????????????????????????????????????????????????????????????????????????????????????????????????????????????????????????????????????????????????????????????????????????????ACCCTACTATGCCAAATAGTAAACTTTAA-CTTACACCT----AAATCGCCAGGGTACTACGAGCT-AAGCTTAAAACCCAAAGGACTTGACGGTG-CCCCATACCCCCCTAGAGGAGCCTGTCCTGTAATCGATGACCCTCGTTCAACCTCACCACTCTTAG--CATATCAGCTTGTATACTTCCGTCGTCAGTCTACCGCATGAGCGA--TCCCCAGTAGACCAAA-TGTT-------------CAA-CCGCCAATACGTCAGGTCAAAGTGCAGCAAATAGAGTGGATAAGAGATGGGCTACACTTTCT-ATCTTAG-AAAAC-ACGAA-AGATTA-AGTGAAACCTTAGTCAGAAGGCGGATTTAGTAGTAAAAAGAAGGCAGAGTACTCTTTTTAA-CCTGGTACTGGAGTGCGTACACACCGCCC--GTCACCCTCTTCGTAAGATAAAAATC-TAGTAAATAACAAAACTTAA-CTAAGCAGAAGAGGTAAGTCGTAACATGGTAAGTGTACCGGAAG??????????????????????????????????????????????????????????????????????????????????????????????????????????????????????????????????????????????????????????????????????????????????????????????????????????????????????????????????????????????????????????????????????????????????????????????????????????????????????????????GAGAAAAGAATTTTAGTTCACCCTAAAGTTACCT-TAATTTCCCTAAAATAAACTCCCAACTTTAGAGTAATTCAAATAGGGTTCAGCCTATTTGAAACAGGACTCAACCTTAATCACCGGGTAACTTACTCC---TCTAATTAAATTAAGTTGGCCTAAAAGCAGCCACCTTT-AAAAAAGCGTCAAAGATTATCTTTCCT---TCTCTTACAATAACCCAA-CCTTTAC-TCACCCCTTCCCCT---CCCATCAAGCACTTCCATACCCCTATGGAATTTATTATGTTAAAACTAGTAACAAGAAG-CAACCCTTCTCTTCAATGTAAACGTATTTCAGCATAGACCCACTACTGATAATTAATAAT-------AAAAGTAACAAC----TTCTTCCTAGAAAATCTTACTCTA-----CCCCCTATTAACCTAACACAAGCGCATTTCAAGAAAGATTAAAAGAA-AAAGAAGGAACTCGGCAAA-CATCAGCCCCGCCTGTTTA-CCAAAAACATCGCCTCTTG-----ACCTATCATAAGAGGTCCAGCCTGCCCAGTGAC---ACTTGTTTAACGGCCGCGGTATCCTAACCGTGCGAAGGTAGCGTAATCACTTGTCTTTTAAATAAAGACTCGTATGAAAGGCTTCACGAGGGCCTAACTGTCTCCTCTTTCTAATCAGTGAAACTAATCTCCCCGTGAAGAAACGGGGATTTTTATATAAGACGAGAAGACCCTATGGAGCTTTAAACTTTACAGCACTTGCTATTTAC--ACCC---ATTTCCAGAAAA----TTACC-ACCCCTA---AAGCAC-CCTGTCTG-TGAGCTTTCGGTTGGGGCGACCTCGGAGAACAACTTATCCTCCACAATGAACAG-ATCAT----TTTCTTTAGTAAAAAGTGACAACTTAATACATCAGCAA-ACTGACATAAATTGACCCAAAA--TTTGACCAACGAACCAAGTTACCCTAGGGATAACAGCGCTATCCACTTTGAAAGTTCCTATCGACAAGTGGGCTTACGACCTCGATGTTGGATCAGGATAT----CCCA-TGGTGCAGC-CGCTACT-AAAGGTTCGTTTGTTCAACGATTAAAATCC?????????????????????????????????????????????????????????????????????????????????????????????????????????????????????????????????????????????????????????????????????????????????????????????????????????????????????????????????????????????????????????????????????????????????????????????????????????????????????????????????????????????????????????????????????????????????????????????????????????????????????????????????????????????????????????????????????????????????????????????????????????????????????????????????????????????????????????????????????????????????????????????????????????????????????????????????????????????????????????????????????????????????????????????????????????????????????????????ATTTCCCGCGTAACAATGCTGTGGACTGGAAGCGTCACTGTTCCCCATGTGACGTCTGCAATTCTTCCAAAAATTGGGGTAAGAGAAAGGGAACAATGCACCAAAACTCTCTCATCAAAAAGAGGAAACTCAATGTGGAACATGGAAAGAAGAAG---AACAAAAATGGAAAAGTCTCACCCCTCTGGAAGAAGAATAAGACCCTGAATCAAATCAAGAACAATTGCAAACACTTGCACCTTGACTCCAATTTACTGGTTGTCGACTATCCTTCCGATTTTACAAAGTCCGTCACGTGCCAGGTGTGTGAACACATATTGTCTGATCCAGTGCAAACTTCATGCAAACATTTGTTCTGCAGGATTTGCATTCTCAAATACTTCAAGATCATGGGCTGTTATTGCCCATCTTGCAGACACACTTGCTTCCCAACGGATCTTGTACCACCGGTGAAGTCCTTCCTTAACATTTTAAACTCCTTGATCTTAAAGTGCACAGTGACCGGATGTGACGAGGAAATACTGCTTGGAAAATACTCTCAACATATCTCCAAACATAAAGAAAT???????????????????????????????????????????????????????????????????????????????????????????????????????????????????????????????????????????????????????????????????????????????????????????????????????????????????????????????????????????????????????????????????????????????????????????????????????????????????????????????????????????????????????????????????????????????????????????????????????????????????????????????????????????????????????????????????????????????????????????????????????????????????????????????????????????????????????????????????????????????????????????????????????????????????
remotumCORBIDI20533 ????????????????????????????????????????????????????????????????????????????????????????????????????????????????????????????????????????????????????????????????????????????????????????????????????????????????????????????????????????????????????????????????????????????????????????????????????????????????????????????????????????????????????????????????????????????????????????????????????????????????????????????????????????????????????????????????????ACTATGCCAAGTTGTAAACTTTAA-CTTACACC-----CCATCGCCAGGGAACTACGAGCC-AAGCTTAAAACCCAAAGGACTTGACGGTG-CCCCACATCCTCCTAGAGGAGCCTGTCCTATAATTGATACCCCCCGCTAAACCTCACCATTCTTAG--CTTATTAGCTTGTATACTTCCGTCGTCAGCTAGCCACATGAGTGA--AACTCAGCAAGCTTAA-TGTC-------------TT--ACACCAAAACGTCAGGTCAAAGTGCAGCAAATAGAATGG-GAACAGATGGGCTACACTTTCT-AACTTAG-AAAAT-ACGAA-AGACTA-TGTGAAATCT-AGTCAGAAGGCGGATTTAAAAGTAAGAAAAAATCATAGAGTTTTTCTTAA-CCCGGTACTGGGGCATGTACACACC???????????????????????????????????????????????????????????????????????????????????????????????????????????????????????????????????????????????????????????????????????????????????????????????????????????????????????????????????????????????????????????????????????????????????????????????????????????????????????????????????????????????????????????????????????????????????????????????????????????????????????????????????????????????????????????????????????????????????????????????????????????????????????????????????????????????????????????????????????????????????????????????????????????????????????????????????????????????????????????????????????????????????????????????????????????????????????????????????????????????????????????????????????????????????????????????????????????????????????????????????????????????????????????????????????????????????????????????????????????????????????????????????????????????????????????????????ACATCGCCTCTTG------ATTAATATAAGAGGTCCAGCCTGCCCAGTGAC---TTCTGTTTAACGGCCACAGTATCCTAACTGCGCAAAGGTAGCATAATCACTTGTTTTCTAAATAAAGACTAGTATGAAAGGCATCACGAGGGTCAAACTGTCTCCTTTTTCTAATCAGTGAAACTAATCTTTTCGTGAAAAAGCGAAAATAATATTATAAGACGAGAAGACCCTATGGAGCTTTAAACTTTATAGCACTTGCACT----------------AACCTAAATTA-----AC-CCTCAAT---ACGCAT--CTTGCTA-AAAGTTTTAGGTTGGGGTGACCGCGGAGAAAAATTAATCCTCCACAATGAA-TAGAACTA----AATCTTAAGTAAAAAGCCACAACTTGATACATCAATACCCTTGACATATGTTGATCCAATG-TTTTGACCAACGAACCAAGTTACCCTAGGGATAACAGCGCCATCCATTTTGAGAGTTCCTATCGACAAATGGGCTTACGACCTCGATGTTGGATCAGGGCAT----CCAAGTGGTGCAAC-CGCTACT-AATGGTTCGTTTGTTCAACGATTAAAACCC?????????????????????????????????????????????????????????????????????????????????????????????????????????????????????????????????????????????????????????????????????????????????????????????????????????????????????????????????????????????????????????????????????????????????????????????????????????????????????????????????????????????????????????????????????????????????????????????????????????????????????????????????????????????????????????????????????????????????????????????????????????????????????????????????????????????????????????????????????????????????????????????????????????????????????????????????????????????????????????????????????????????????????????????????AAATTCAACAATTCTTCCAGCGAGGTTTATTTTCCACGTAACAATGCTGTGGAGTGGAAGCGTCACTGTCCCGCATGTGACATTTGCAATTCTTCCAAAAATTGGGGTAAGAGAAAGGGAGCAATGCACCAAAACTCTCTCATCAAAAAGAGGAAACTCAATGTGGAACATGCA---AAGAAG---AACAAAAATGGAAAAATCTCACCCCTCTGGAAGAAGAATAGGACCCTGAATCAAATCAAGAACAATTGCAAACACTTGCACCTTGACTCCAATTTACTGGTTGTTGACTATCCTTCCGATTTTACGAAGTCGGTCACATGCCAGGTGTGTGAACACATATTGTCTGATCCAGTGCAAACCTCATGCAAACATTTGTTCTGCAGGATTTGCATCCTCAAATACTTCAAGATCATGGGCTGCTACTGCCCATCTTGCAGATACACTTGCTTCCCAACGGACCTTGCACCACCTGTGAAGTCCTTTCTTAACATTTTAAACTCCTTGATCTTAAAGTGCTTAGTGACCGGATGTGACGAGGAAATCCTGCTTGGAAAATACTCTCAACATATCTCTAAACATAAAGAGATCAAAGGTAAAGATGCCTATGTCCATATCAACAAAGGAG???????????????????????????????????TTGGGTCCTCAATTTCCCTTTAGTGGGATTGATGACCGGGAAAACTGGCCTACTGTCTTCTACAACAGGACCTGCCAATGCCGGGGAAACTTCATGGGCTACAATTGCGGTGATTGCAAGTTTGCTTTCATCGGCCCCAACTGTACGGTGAGAAGAACCATGGTCAGGAAGGAGATCTTCAAGATGACTGTGGCGGAGAAGGAAAAGTTCATCGCCTATCTCAATCTGGCCAAACGCACCGTCAGCCCAGACTATGTCATCACCACCGGGACCTACGAGCAAATGAATAATGGTTCCGAGCCACTTTTTGCGGACATCAGCGTGTACGACCTCTTTGTGTGGCTGCACTACTACGCCTCCAGAGACTCTTTCCTAGAAGGTGACCTCGTGTGGAGAGATATTGACTTTGCCCATGAAGCGCCAGCCTTTTTGCCCTGGCACAGGTTCTTCTTGCTTCACTGGGAGCATGAAATTCAGAAGCTT???????????????????????????????????????
gemcare GTCCTGACCTTAAAATCAATTTTTTCTCAACTTACACATGCAAGCCTCCACATTCCCGTGAGTAACACCCTGCC-TCCTTC-AATCAAGGAAGACGGGTCGGTATCAGGCAC-AATCACCTGCCCAAGACACCTAGCAA-CGCCACGCCCACAAGGGTAATCAGCAGTGATAAACATTGAGTATTAGTGCAAACTTGACTCAGTTAAAGAAAACAGAGTAGGCAAA-T-CTGGTGCCAGCCGCCGCGGTTACA--CCAAGATACTCAAATTGATTTT-TCTCGGCATAAAACGTGATTTAAG-------CCACT-----AACCCATTAGAGTTAAATCTTCATTGAGCCGTGATAAGCTTATGAT-AGGTAAAACCAAAC-ACGAAAGTTACTCTAA--TTATCAAACTTGAACACACGAAAATTTGGGCACAAACTAGGATTAGATACCCTACTATGCCATATAGTAAACTTTAA-TTTACACCT----CAATCGCCAGGGAACTACGAGCA-AAGCTTAAAACCCAAAGGACTTGACGGTA-CCCCACATCCTTCTAGAGGAGCCTGTCCCATAATCGATACCCCCCGCTTAACCTTACCACTTTTAG--CCAATCAGCCTGTATACTTCCGTCGTCAACTTACCGCGTGAGCGA---TCCTAGTAAGTTTAA-TGTT-------------TAT-ACATCAATACGTCAGGTCAAAGTGCAGCAAATAAAGTGG-AGAGAGATGGGCTACACTTTCT-AATGTAG-AAAAT-ACGAA-AAACTA-CGTGAAATCTTTATTGGAAGGCGGATTTAGTAGTAAAAAGAAGATAGAGTATTCTTTTTAA-TCTGGCACTGGGGCATGTACACACCGCCC--GTCACCCTCTTCGCTAGACAAACATT--AGTAAATAACATTTATCCA-CAGATTAGAAGAGGTAAGTCGTAACAAGGTAAGTGTACCGGAAG?????????????????????????????????????????????????????????????????????????????????????????????????????????????????????????????????????????????????????????????????????????????????????????????????????????????????????????????????????????????????????????????????????????????????????????????????????????????????????????????????????????????????????????????????????????????????????????????????????????????????????????????????????????????????????????????????????????????????????????????????????????????????????????????????????????????????????????????????????????????????????????????????????????????????????????????????????????????????????????????????????????????????????????????????????????????????????????????????????????????????????????????????????????????????????????????????????????????????????????????????????????????????????????????????????CGCCTCCTG-----CTCAAATATAGGAGGTCCAGCCTGCCCAGTGAC---TCTTGTTTAACGGCCGCGGTWTSCTRACCGTGCGAAGGTAGCGTAATCACTTGTTTTTTAAATAGAGACTAGTATGAAAGGCACCACGAGGGCCAAACTGTCTCCTTTTTCTTGTCAGTGAAACTAATTTCCCCGTGAAGAAACGGGGATTCTCTTATAAGACGAGAAGACCCTATGGAGCTTTAAACTTTACAGCACTTGCACCTTCACAATTT---CACTTCCAGAAAG---CTACC-TCACCAT---CAGCAC-ACTGCCTT-ACAGTTTTCGGTTGGGGCGACCACGGAGTAAAACTCATCCTCCGTAATGTAAAG-ACT-T----CATCTTTAGTAAAAAGCCACAGCTTTATATAACAGCAA-ACTGACATGCATTGACCCAAAA-TATTGACCAACGAACCAAGTTACCCTAGGGATAACAGCGCCATCCACTTTGAGAGTTCCTATCGACAAGTGGGCTTACGACCTCGATGTTGGATCAGGGTAT----CCTAGTGGTGCAGC-CGCTACT-GATGGTTCGTTTGTTCAACGATTAAAACCC?????????????????????????????????????????????????????????????????????????????????????????????????????????????????????????????????????????????????????????????????????????????????????????????????????????????????????????????????????????????????????????????????????????????????????????????????????????????????????????????????????????????????????????????????????????????????????????????????????????????????????????????????????????????????????????????????????????????????????????????????????????????????????????????????????????????????????????????????????????????????????????????????????????????????????????????????????????????????????????????????????????????????????????????????????????????????????????????ATTTCCCGCGTAACAATGCTGTGGACTGGAAGCGTCACTGTTCCTCATGTGATGTGTGCAATTCTTCCAAAAATTGGGGTAAGAGAAAGGGAACAATGCACCAAAACTCTCTCATCAAAAAGAGGAAACTCGATGTGGAACATGGAAGGAAGAAG---AACAAAAATGGAAAAATCTCACCCCTCTGGAAGAAGAATAAGACCCTGAATCAAATCAAGAACAATTGTAAACACTTGCACCTTGACTCCAATTTACTGGTTGTCGACTATCCTTCCGATTTTACAAAGTCGGTCACATGCCAGGTGTGTGAACACATATTGTCTGATCCAGTGCAAACCTCATGCAAACATTTGTTCTGCAGGATTTGCATTCTCAAATACTTCAAGATCATGGGCTGTTACTGCCCATCTTGCAGACACACTTGCTTCCCAACGGATCTTGCAACACCTGTGAAGTCCTTTCTTAACATTTTAAACTCCTTGATCTTAAAGTGCACAGTGAGCGGATGTGACGAGGAAATCCTGCTTGGAAAATACTCTCAACACATCTCCAAACATAAAGAAAT???????????????????????????????????????????????????????????????????????????????????????????????????????????????????????????????????????????????????????????????????????????????????????????????????????????????????????????????????????????????????????????????????????????????????????????????????????????????????????????????????????????????????????????????????????????????????????????????????????????????????????????????????????????????????????????????????????????????????????????????????????????????????????????????????????????????????????????????????????????????????????????????????????????????????
remotus ??????????????????????????????????????????????????????????????????????????????????????????????????????????????????????????????????????????????????????????????????????????????????????????????????????????????????????????????????????????????????????????????????????????????????????????????????????????????????????????????????????????????????????????????????????????????????????????????????????????????????????????????????????????????????TCTGGGATTAGATACCCCACTATGCCAAATAGTAAACTTTAA-CTTACGCCG----AAATCGCCAGGGAACTACGAGCT-AAGCTTAAAACCCAAAGGACTTGACGGTA-CCCTACATCCTTCTAGAGGAGCCTGTCCTATAATTGATAACCCCCGTTTAACCTCACCTCTTCTAG--CCGATCAGCCTGTATACTTCCGTCGTCAGCTTACCGCATGAGCGC--CCCTCAGTGAGCCCAA-TGTT-------------TTT-ACTACAATACGTCAGGTCAAAGTGCAGCAAATGAAGAGG-GAAGAGATGGGCTACACTTTCT-ACAATAG-AAGAT-ACGAA-AGATTATTGTGAAACCTTAATCAGAAGGTGGATTTAGTAGTAAAAAGAAGATAGAGTATTCTTTTTAA-TTTGGCACTAGGGTGCGTACACACCGCCC--GTCACCCTCCTCAA?????????????????????????????????????????????????????????????????????????????????????????????????????????????????????????????????????????????????????????????????????????????????????????????????????????????????????????????????????????????????????????????????????????????????????????????????????????????????????????????????????????????????????????????????????????????????????????????????????????????????????????????????????????????????????????????????????????????????????????????????????????????????????????????????????????????????????????????????????????????????????????????????????????????????????????????????????????????????????????????????????????????????????????????????????????????????????????????????????????????????????????????????????????????????????????????????????????????????????????????????????????????????????????????????????????????????????????????????????????????????????????????TCGCCTGTTTATTCAAAAACATCGCCTCTTG------TCCACCATAAGAGGTCCAGCCTGCCCAGTGAC---ATCCGTTCAACGGCCGCGGTATCCTAACCGTGCAAAGGTAGCGTAATCACTTGTCTTTTAAATAAAGACTTGTATGAAAGGCACTACGAGGGCCCAACTGTCTCCTTTTTCTAATCAGTGAAACTAATCTCCCCGTGAAGAAGCGGGGATCCCACTATAAGACGAGAAGACCCTATGGAGCTTTAAGTTCTACAGCACCTGCTTTTCCAAATAAC---CCTTTCAGAAAA----TTACT--CTTTCC---CAGCAC-CCTGTCTG-TAAACTTTCGGTTGGGGCGACCCCGGAGAACAACTAATCCTCCGAAATGAACAA-ATT------AACTTTTAGTAAAAAGCCACAACTTTACACAACAGCAAAACTGACATTCATTGACCCAAGA--CTTGACCAACGAACCAAGTTACCCTAGGGATAACAGCGCTATCCACTTTGAAAGTTCCTATCGACAAGTGGGCTTACGACCTCGATGTTGGATCAGGGTAT----CCTAGTGGTGCAGC-CGCTACT-AAGGGTTCGTTTGTTCAACGATTAAAACCC?????????????????????????????????????????????????????????????????????????????????????????????????????????????????????????????????????????????????????????????????????????????????????????????????????????????????????????????????????????????????????????????????????????????????????????????????????????????????????????????????????????????????????????????????????????????????????????????????????????????????????????????????????????????????????????????????????????????????????????????????????????????????????????????????????????????????????????????????????????????????????????????????????????????????????????????????????????????????????????????????????????????????????????????????????????????????????????????ATTTCCCGCGTAACAATGCTGTGGACTGGAAGCGTCACTGTTCCTCATGTGACGTTTGCAATTCTTCCAAAACTTGGGGTAAGAGAAAGGGAACAATGCACCAAAACTCTCTCATCAAAAAGAGGAAACTCAATGTGGAACACGGA---AAGAAG---AACAAAAATGGAAAAATCTCACCCCTCTGGAAAAAGAATAAGACCCTGAATCAAATCAAGAACAATTGCAAACACTTGCACCTTGACTCCAATTTACTGGTTGTCGACTATCCTTCCGATTTTACAAAGTCGTTTACGTGCCAGGTGTGTGAACACATCTTGTCTGATCCAGTGCAAACCTCATGCAAACATTTGTTCTGCAGGATTTGCATTCTCAAATACTTCAAGATCATGGGCTGTTACTGCCCATCTTGCAGACACACTTGCTTCCCAACAGATCTTGCACCACCAGTGAAGTCCTTTCTTAACATTTTAAACTCCTTGATCTTAAAGTGCACAGTGACCGGATGTGATGAGGAAATACTGCTTGGAAAATACTCCCAACATATCTCCAAACATAAAGAAAT?????????????????????????????????????????????????????????????????????????TTGGGTCCTCAATTTCCCTTTAGTGGGATTGACGATCGGGAAAACTGGCCTATTGTCTTCTACAACAGGACTTGCCAATGCCGAGGCAACTTCATGGGCTACAATTGCGGAGATTGCAAATTTGGTTTCATCGGCCCCAACTGTACGGTGAGAAGAACGATGGTCAGGAAGGAGATCTTCAAGATGACTGCGGCAGAGAAGGACAAGTTTATCGCCTACCTCAACCTGGCCAAACGCACCATCAGCCAAGACTATGTCATCGCCACCGGGACCTACGAGCAAATGAATAATGGTTCTGACCCACTTTTTGCAGACATCAGCGTGTATGACCTCTTTGTGTGGCTGCACTACTATGCYTCCAGGGATGCTTTCTTAGAAGGTGACCTTGTATGGAGAAATATTGACTTTGCCCATGAAGCGCCAGCTTTTTTGCCCTGGCACAGGTTCTACTTGCTTCACTGGGAGCATGAAATT????????????????????????????????????????????????
tribulosusKU291630 GTCCTAGCCTTAGTATCAATCCTTTCTTAAATTATACATGCAAGTCTCCGCACCCCAGTGAA-AACGCCCTTAA-ACTCC---TTCAGGAACAAGGAGCCGGTATCAGGCAC-ATTAATTTGCCCAAGACACCTAGTCA-CGCCACTCCCACAAGGGTCTTCAGCAGTAATAAACATTGAATATTAGTGAAAACTTGATTCAATTAAGGTAAACAGAGCCGGCAAA-CACCGGTGCCAGCCGCCGCGGCTACACCCCTCGGGGCTCAAATTGA-TAA-AATCGGCGTAAAGAGTGATTAAAG------TGCACCCA---CTCATGATAGAGTTAAAACTAAATCTTCCTGTTATAAGCTTATTTATTTTTAAACCCAAATAACGAAAGTTACTCTATA-CCCCTCAACTTGAATTCACGAAAACTCGGACACAAACTGGGATCAGATACCCCACTATGCCAAGTTGTAAACCTTAA-CTTACACCA----TCATCGCCAGGGTACTACGAGCA-AAGCTTAAAACCCAAAGGACTTGACGGTG-CCCTACA-CTTCCTAGAGGAGCCTGTCTCATAATTGATTATCCCCGCTAAACCTCACCACTCTTTG--CCTCTCAGCTTGTATACTTCCGTCGTCAGCCAACCACATGAGTGA--AATTCAGCAAGCCTAA-TGTC-------------TAC-TCATCAAAACGTCAGGTCAAAGTGCAGCTAATAGAGTGG-GAACAGATGGGCTACACTTTCT-AGTATAG-AAAAC-ACGAA-AAACTG-TGTGAAACCATAGTCAGAAGGTGGATTTAGAAGTAAAAAGAAATCAGAGCGTTCTTTTTAA-TCTACCATTAGGGCATGTACAAACCGCCC--GTCACCCTCTTCGAAGCATAAAGATA-TAGTAATTAACCATCCACCG-CATAAGAGAAGAGGCAAGTCGTAACATGGTAAGTATACCGGAAG??????????????????????????????????????????????????????????????????????????????????????????????????????????????????????????????????????????????????????????????????????????????????????????????????????????????????????????????????????????????????????????????????????????????????????????????????????????????????????????TCTCAGAAAAAGAATTTTAGTCCAACCTAAAGTTACCT-TAATACAA-CTATATATAAATGCAACTTTAGAGCAACTCAAATAAGGTACAGCCTGTTTGAGATAGGAAACAACCTTTACTAACGGGTAATCTAATTAA--TGCAACGTAATCAAGTAGGCTTAAGAGCAGCCACCTTT-TAAAAAGCGTTAAAGCTTATATATAAG---CCCAACA-AATAACTAAA-ACCCCAT-CGACCCCTTTAAC----CGTACTGAGTACTCCCATACTTTTATGGAACCTTTTATGTTAAAACTAGTAACAAGAAG-TAACCCTTCTCTTTGATGCGAGCATAAATCAGTACGAACCCACCACTGATAATTAACAGACCC---AATAAATAGTAA------CCCGACTAGAAAATCCTATTATA-----CTCACCGTTAACCTAACACAAGAGCATCTCAAGATAGATTAAAAGAA-AAAGAAGGAACTCGGCAAACCATTAATCCCGCCTGTTTA-CCAAAAACATCGCCTCTTGCTA-ATATTGATATAAGAGGTCCAGCCTGCCCAGTGAC---TTCTGTTTAACGGCCACGGTATCCTAACCGTGCGAAGGTAGCGTAATCACTTGTTTTTTAAATAAAGACTAGTATGAAAGGCATCACGAGAATTAAACTGTCTCCTTTTTCTAATCAGTGAAACTAATCTTCCCGTGAAAAAGCGAGAATAAAATTATAAGACGAGAAGACCCTATGGAGCTTTAAACTT-ACAGCATTTGTTCT----------------AAACTAAAATA-----AC-ACATATC---CTACAT--ATTGCCA-TAAGTTTTAGGTTGGGGTGACCGCGGAGAAAAATTAATCCTCCACGATGAAATAGACTCA----ATTCTTTAGTAAAAAGCCACAACTTAGCACATCAAAACTCTTGACATTTTTTGACCCAATA-TTTTGATCAACGAACCAAGTTACCCTAGGGATAACAGCGCCATCCATTTTGAGAGCTCCTATCGACAAATGGGCTTACGACCTCGATGTTGGATCAGGGTAT----CCCAGTGGTGTAGC-CGCTACT-AATGGTTCGTTTGTTCAACGATTAAAACCC?????????????????????????????????????????????????????????????????????????????????????????????????????????????????????????????????????????????????????????????????????????????????????????????????????????????????????????????????????????????????????????????????????????????????????????????????????????????????????????????????????????????????????????????????????????????????????????????????????????????????????????????????????????????????????????????????????????????????????????????????????????????????????????????????????????????????????????????????????????????????????????????????????????????????????????????????????????????????????????????????????????????????????????????????????????????????????????????????????????????????????????????????????????????????????????????????????????????????????????????????????????????????????????????????????????????????????????????????????????????????????????????????????????????????????????????????????????????????????????????????????????????????????????????????????????????????????????????????????????????????????????????????????????????????????????????????????????????????????????????????????????????????????????????????????????????????????????????????????????????????????????????????????????????????????????????????????????????????????????????????????????????????????????????????????????????????????????????????????????????????????????????????????????????????????????????????????????????????????????????????????????????????????????????????????????????????????????????????????????????????????????????????????????????????????????????????????????????????????????????????????????????????????????????????????????????????????????????????????????????????????????????????????????????????????????????????????????????????????????????????????????????????????????????????????????????????????????????????????????????????????????????????????
lehri GTCCCGACCTTAAAATCAATTTTTACTTAACTTACACATGCAAGTCTCCACACCCCAGTGAA-AACGCCCTAAA-CTCCTT-AATTAAGGAAAAGGAGCTGGTATCAGGCAC-AACAATTTGCCCAAAACACCTAGCAA-CGCCACGCCCACAAGGGTCTTCAGCAGTGATAAACATTGAATATAAGTGCAAACTTGATTCAGTCAAGGTAAATAGAGTAGGCAAA-T-ATGGTGCCAGCCGCCGCGGTTACA--CCACAAGACTCAAATTGATTTT-ATTCGGCGTAAAACGTGATTTAAG-------CCACA-----AACCCATTAGAATTAAACCATCATTGAGCTGTGACAAGCTTATAAC-AGGAAAAATCAAAT-ACGAAAGTTACTCTAA--TTAACCAACTTGAATACACGAAAATTTGGACACAAACTAGGATTAGATACCCTACTATGCCACATAGTAAACTTTAA--TTACATCA----CAATCGCCAGGGAATTACGAGCA-AAGCTTAAAACCCAAAGGACTTGACGGTA-CCCTATATCCTTCTAGAGGAGCCTGTCCCATAACCGATACCCCCCGCTTAACCTTACCACTTTTAG--CCAATCAGCCTGTATACTTCCGTCGTCAACTTACCGCGTGAGCGA---CTATAGTGAGTTTAA-TGTT-------------TAT-ACACCAATACGTCAGGTCAAAGTGCAGCAAATGAAGTGG-AGAGAGATGGGCTACACTTTCT-AATGTAG-AATAT-ACGAA-AGACTA-CGTGAAATCTTTATCAGAAGGTGGATTTAGTAGTAAAAAGAAAATAGAATGTTCTTTTTAA-TCTGGCACTGGGGCATGTACACACCGCCC--GTCACCCTCTTCACAAGGCAAATTTT--AGTAAATAACAATTACCCC-CTCAATAGAAGAGGTAAGTCGTAACAAGGTAAGTGTACCGGAAG???????????????????????????????????????????????????????????????????????????????????????????????????????????????????????????????????????????????????????????????????????????????????????????????????????????????????????????????????????????????????????????????????????????????????????????????????????????????????????????????????????????????????????????????????????????????????????????????????????????????????????????????????????????????????????????????????????????????????????????????????????????????????????????????????????????????????????????????????????????????????????????????????????????????????????????????????????????????????????????????????????????????????????????????????????????????????????????????????????????????????????????????????????????????????????????????????????????????????????????????????????????????????????????????????????????????????????????????????????????????????????TTTTGTTTAACGGCCGCGGTATCCTAACCGCGCAAAGGTAGCGTAATCACTTGTCTTTTAAATAAAGACTCGTATGAAAGGCACCACGAGGGCGACACTGTCTCCTTTTTCTCATCAGTGAAACTAATTTTCCCGTGAAGAAACGGGAATTACTTTATAAGACGAGAAGACCCTATGGAGCTTTAAACTTTACAGCACCTGCTCCCCCCCCCCTCT--ATTTTTCAGAAAT---CTAC---CTCCTC---TAGCAC-ACTGCCTT-ACAGTTTTCGGTTGGGGTGACCACGGAGTATAATATATCCTCCGCAATGAAAAG-ATA-T----CATCTTTAATAAAAAGCCACAACTTTATGCAACAGTAA-ACTGACATACATTGACCCAAAA-TATTGATCAACGAACTAAGTTACCCTAGGGATAACAGCGCCATCCACTTTGAAAGCTCCTATCGACAAGTGGGCTTACGACCTCGATGTTGGATCAGGGTAT----CCTA??????????????????????????????????????????????????????????????????????????????????????????????????????????????????????????????????????????????????????????????????????????????????????????????????????????????????????????????????????????????????????????????????????????????????????????????????????????????????????????????????????????????????????????????????????????????????????????????????????????????????????????????????????????????????????????????????????????????????????????????????????????????????????????????????????????????????????????????????????????????????????????????????????????????????????????????????????????????????????????????????????????????????????????????????????????????????????????????????????????????????????????????????????????????ATTTCCCACGTAACAATGCTGTGGACTGGAAGCGTCACTGTTCCTCATGTGATGTGTGCAATTCTTCCAAAAACTGGGGTAAGAGAAAGGGAACAATGCACCAAAACTCTCTCATCAAAAAGAGGAAACTCAATGTGGAACATGGA---AAGAAG---AACAAAAATGGAAAAATCTCACCCCTCTGGAAGAAGAATAAGACCCTGAATCAAATCAAGAACAATTGTAAACACTTGCACCTTGACTCCAATTTACTGGTTGTCGACTATCCTTCCGATTTTACAAAGTCGGTCACATGCCAGGTGTGTGAACACATATTGTCTGATCCAGTGCAAACCTCATGCAAACATTTGTTCTGCAGGATTTGCATTCTCAAATACTTCAAGAGCATGGGCTGTTACTGCCCATCTTGCAGACACACTTGCTTCCCAACGGATCTTGCGCCACCTGTGAAGTCCTTTCTTAACATTTTAAACTCGTTGATCTTAAAGTGCACAGTGACCGGATGTGACGAGGAAATCCTGCTTGGAAAATACTCTCAACATATCTCCAAACATAAAGAAAT???????????????????????????????????????????????????????????????????????????????????????????????????????????????????????????????????????????????????????????????????????????????????????????????????????????????????????????????????????????????????????????????????????????????????????????????????????????????????????????????????????????????????????????????????????????????????????????????????????????????????????????????????????????????????????????????????????????????????????????????????????????????????????????????????????????????????????????????????????????????????????????????????????????????????
antrum ???????????????????????????????????????????????????????????????????????????????????????????????????????????????????????????????????????????????????????????????????????????????????????????????????????????????????????????????????????????????????????????????????????????????????????????????????????????????????????????????????????????????????????????????????????????????????????????????????????????????????????????????????????????????????????????????????????????????????????????????????CCG----AAATCGCCTGGGAACTACGAGCT-AAGCTTAAAACCCAAAGGACTTGACGGTA-CCCTACATCCCTCTAGAGGAGCCTGTCCTATAATTGATAACCCCCGTTCAACCTCACCTCTCCTAG--CCAATCAGCCTGTATACTTCCGTCGTCAGCTTACCGCATGAGCGC--CCCCCAGTAAGCTCAA-TGTT-------------CTA-CCACCAACACGTCAGGTCAAAGTGCAGCAAATGAAGAGG-AAAGAGATGGGCTACACTTTCT-ACAGTAG-AAAAT-ACGAA-AGATCATTGTGAAACCTTGATCAGAAGGCGGATTTAGTAGTAAAAAGAAGATAGAGCATTCTTTTAAATTTTGGCACTAGGGTGTGTACACACCGCCC--GTCACCCTCTTCGCA?????????????????????????????????????????????????????????????????????????????????????????????????????????????????????????????????????????????????????????????????????????????????????????????????????????????????????????????????????????????????????????????????????????????????????????????????????????????????????????????????????????????????????????????????????????????????????????????????????????????????????????????????????????????????????????????????????????????????????????????????????????????????????????????????????????????????????????????????????????????????????????????????????????????????????????????????????????????????????????????????????????????????????????????????????????????????????????????????????????????????????????????????????????????????????????????????????????????????????????????????????????????????????????????????????????????????????????????????????????????????????????????????????????????????????????????????????????AAGAGGTCCAGCCTGCCCAGTGAC---ATCCGTTCAACGGCCGCGGTATCCTAACCGTGCGAAGGTAGCGTAATCACTTGTCTTCTAAATAAAGACTTGTATGAAAGGCACCACGAGGGCCTAACTGTCTCCTTTTTCTAATCAGTGAAACTAATCTCCCCGTGAAGAAGCGGGGATATCCATATAAGACGAGAAGACCCTATGGAGCTTTAAACTTTACAGCACCTGCTTTCCTACTACCC---CCTTTCAGAAAA----CTATC--TCTTAT---TAGCAC-TCTGTCTGTTAAGCTTTCGGTTGGGGCGACCCCGGAGAACAATTAATCCTCCGAGATGAATAA-ATT--------TATTTAGTAAAAAGTTACAACTTTACACAACAGTAAAACTGACATTCATTGACCCAAAA--TTTGATCAACGAACCAAGTTACCCTAGGGATAACAGCGCTATCCACTTTGAAAGTTCCTATCGACAAGTGGGCTTACGACCTCGATGTTGGATCAGGGTAT----CCCAGTGGTGCAGC-CGCTACT-AAAGGTTCGTTTGTTCAACGATTAAAACCC?????????????????????????????????????????????????????????????????????????????????????????????????????????????????????????????????????????????????????????????????????????????????????????????????????????????????????????????????????????????????????????????????????????????????????????????????????????????????????????????????????????????????????????????????????????????????????????????????????????????????????????????????????????????????????????????????????????????????????????????????????????????????????????????????????????????????????????????????????????????????????????????????????????????????????????????????????????????????????????????????????????????????????????????????????????????????????????????ATTTCCCGCGTAACAATGCTGTGGACTGGAAGCGTCACTSTTCCTCRTGTGACGTTTGCAATTCTTCCAAAACTTGGGGTAAGAGAAAGGGAACAATGCACCAAAACTCTCTCATCAAAAAGAGGAAACTCAATGTGGAACACGGA---AAGAAG---AACAAAAATGGAAAAATCTCACCCCTCTGCAAAAAGAATAAGACCCTGAATCAAATCAAGAACAATTGCAAACACTTGCACCTTGACTCCAATTTACTGGTTGTCGACTATCCTTCCGATTTTACAAAGTCGCTCACGTGCCAGGTGTGTGAACACATCTTGTCTGATCCAGTGCAAACCTCATGCAAACATTTGTTCTGCAGGATTTGCATTCTCAAATACTTCAAGATCATGGGCTGTTACTGCCCATCTTGTAGACACACTTGCTTCCCAACAGATCTWGCACCACCAGTGAAGTCCTTTCTTAACATTTTAAACTCCTTGATCTTAAAGTGCACAGTGACCGCATGTGATGAGGAAATACTGCTTGGAAAATACTCCCAACATATCTCCAAACATAAAGAAAT?????????????????????????????????????????????????????????????????????????TTGGGTCCTCAATTTCCCTTTAGTGGGATTGACGATCGGGAAAACTGGCCTATTGTCTTCTACAACAGGACTTGCCAATGCCGAGGCAACTTCATGGGCTACAATTGCRGAGACTGCAAATTTGGTTTCATCGGCCCCAACTGTACAGTGAGGAGAACGATGGTAAGGAAGGAGATCTTCAAGATGACTGCGGCAGAGAAGGACAAGTTTATCGCCTACCTCAACCTGGCCAAACGCACCATCAGCCAAGACTATGTCATCGCCACCGGGACCTACGAGCAAATGAATAATGGTTCTGACCCACTTTTTGCAGACATCAGCGTGTACGACCTCTTTGTGTGGCTGCACTACTATGCCTCCAGGGATGCTTTCTTAGAAGGTGACCTTGTATGGAGAAATATTGACTTTGCCCATGAAGCGCCAGCTTTTTTGCCCTGGCACAGGTTCTACTTGCTTCACTGGGAGCATGAAATT????????????????????????????????????????????????
barthlenaeMHNSM20609 GTCCTGACCTTAAGATCAATTTTTACTTAATTTACACATGCAAGTCTCCGCCCCCCCGTGAA-AACGCCCTTAC-CCCCC---TTCAGGAGTAAAGAGCCGGTATCAGGCAC-AATAATTTGCCCAAGACACCTAGCCA-CGCCACCCCCACAAGGGCCTTCAGCAGTGATAAACATTGAATATAAGTGACAACTTGATTCAGTTAAAGTAAACAGGGCCGGCAAA-T-CTGGTGCCAGCCGCCGCGGTTACA--CCACATGACTCAAATTGATCTA-AATCGGCGTAAAGCGTGATTAAAG------CCCACT-----TTTATATTAGAGTTAAATTTAAATCTTCCTGTCATAAGCTTATTTA-CTTCTAACCCAAACAACGAAAGTTACTCTAAC-CCACTCAACTTGAACTCACGAAAACTTGGACACAAACTGGGATTAGATACCCCACTATGCCAAGTTGTAAACTTTAA-TTTACACCCCACTCTATCGCCAGGAGACTACGAGCT-AAGCTTAAAACCCAAAGGACTTGACGGTA-CCCCATATCCCCCTAGAGGAGCCTGTCCCATAATTGATAACCCCCGCTGAACCTCACCATTCTTAG--TCTATCAGCCTGTATACTTCCGTCGTCAGCTAACCACATGAGTGA--AACTCAGTGAGCCCAA-CGGT-------------CAC-CCACCAAAACGTCAGGTCAAAGTGCAGCAAATAGAATGG-GATCAGATGGGCTACACTTTCT-AATGTAG-AAAATAACGAA-AGACTA-TGTGAAACCCGAGTCAGAAGGTGGATTTAGAAGT?????????????????????????????????????????????????????????????????????????????????????????????????????????????????????????????????????????????????????????????????????????????????????????????????????????????????????????????????????????????????????????????????????????????????????????????????????????????????????????????????????????????????????????????????????????????????????????????????????????????????????????????????????????????????????????????????????????????????CCTCAGGAAAAGAATTTTAGTCCAACCTAAAGTTGCCT-TAATACTGTTAAATTAAAAATTCAACTTTAGAGCAACTCAAATAAGGTACAGCCTATTTGAGACAGGAAACAACCTTCACCAATGGGTAAACAATTTA----GTAACATAATCAAGTAGGCCTAAGAACAGCCACCTTT-AAAAAAGCGTCAAAGCTTATATATAAA---ACTTATT-AATAACTATA-CCTCCAC-TGACCCCTTCAAC----CGTACTGAGTATTTCTATACTATTATAGAACCTTTTATGTTAAAACTAGTAACAAGAAG-CAAAACTTCTCTTTTATGTGAACGTAAGTCAGTAAGGACCCCCCACTGACAATTAACAGACCA---TTAAAATAGCAA------ACCCACTGGAAAACCCTATTATAG----CCCTCTGTTAACCTAACACAAGAACATCACAAGACAGATTAAAAGAA-AAAGAAGGAACTCGGCAAATCATCAACCCCGCCTGTTTA-CCAAAAACATCGCCTCTTG-------CAAACATAAGAGGTCCAGCCTGCCCAGTGAC---TTCAGTTCAACGGCCGCGGTATCCTAACCGTGCAAAGGTAGCGTAATCACTTGTCTTCTAAATAAAGACTTGTATGAAAGGCATCACGAGGGTCAAACTGTCTCCTTTTTCCAATCAGTGAAACTAATCTCCCCGTGAAAAAGCGGGGATAATATTATAAGACGAGAAGACCCTATGGAGCTTTAAACTTAACAGCACTTGCCCTTT--------------AACTAAAAATA-----AC-CTCCTCC---CTACAT--TTTGCTG-TGAGTTTTAGGTTGGGGTGACCGCGGAGAAAAATAAATCCTCCTCAATGAAATAGAATTA----ATCCTTAAGTGAAAAGCCACACCTTAACACATCAATACTCTTGACATCTATTGACCCAATA-TTTTGACCAACGAACCAAGTTACCCTAGGGATAACAGCGCCAT?????????????????????????????????????????????????????????????????????????????????????????????????????????????????????????????????????????????????????????????????????????????????????????????????????????????????????????????????????????????????????????????????????????????????????????????????????????????????????????????????????????????????????????????????????????????????????????????????????????????????????????????????????????????????????????????????????????????????????????????????????????????????????????????????????????????????????????????????????????????????????????????????????????????????????????????????????????????????????????????????????????????????????????????????????????????????????????????????????????????????????????????????????????????????????????????????????????????????????????????????????????????????????????????????????????????????????????????????????????????????????????????????????????????????????????????????????????????????????????????????????????????????????????????????????????????????????????????????????????????????????????????????????????????????????????????????????????????????????????????????????????????????????????????????????????????????????????????????????????????????????????????????????????????????????????????????????????????????????????????????????????????????????????????????????????????????????????????????????????????????????????????????????????????????????????????????????????????????????????????????????????????????????????????????????????????????????????????????????????????????????????????????????????????????????????????????????????????????????????????????????????????????????????????????????????????????????????????????????????????????????????????????????????????????????????????????????????????????????????????????????????????????????????????????????????????????????????????????????????????????????????????????????????????????????????????????????????????????????????????????????????????????????????????????????????????????????????
peruanusMUSM38317 ????????????????????????????????????????????????????????????????????????????????????????????????????????????????????????????????????????????????????????????????????????????????????????????????????????????????????????????????????????????????????????????????????????????????????????????????????????????????????????????????????????????????????????????????????????????????????????????????????????????????????????????????????????????????????????????????????????????????????????????????????????????????????????????????????????????????????????????????????????????????????????????????????????????????????????????????????????????????????????????????????????????????????????????????????????????????????????????????????????????????????????????????????????????????????????????????????????????????????????????????????????????????????????????????????????????????????????????????????????????????????????????????????????????????????????????????????????????????????????????????????????????????????????????????????????????????????????????????????????????????????????????????????????????????????????????????????????????????????????????????????????????????????????????????????????????????????????????????????????????????????????????????????????????????????????????????????????????????????????????????????????????????????????????????????????????????????????????????????????????????????????????????????????????????????????????????????????????????????????????????????????????????????????????????????????????????????????????????????????????????????????????????????????????????????????????????????????????????????????????????????????????????????????????????????????????????????????????????????????????????????????????????????????????????????????????????????????????????????????????????????????????????????????????????????????????AACATCGCCTCTTG------CAAAACATAAGAGGTCCAGCCTGCCCGGTGAC---TTTTGTTTAACGGCCGCGGTATCCTAACCGTGCGAAGGTAGCGCAATCACTTGTCTTTTAATTAAAGACTAGTATGAAAGGCATCACGAGGGTCAGACTGTCTCCTTTTTCTAATCAGTGAAACTAATCTTCCCGTGAAAAAGCGAGAATAATTATACAAGACGAGAAGACCCTTTGGAGCTTTAAACTTAACAGCATTTAATCTA-------------CTAAACCAATATA-----AA--GATTCT---TAATAT--TTTGTTG-TAAGTTTTTGGTTGGGGCGACCGCGGAGAAAAACTAATCCTCCGCAATGAATAAGAAC------TTTCTTAAACAATAAGCCACAGCTTTATTTATCAATATACTTGACATCCATTGACCCAATA-ATTTGATCAACGAACCAAGTTACCCTAGGGATAACAGCGCCATCTACTTTGAGAGCTCCTATCGACAAGTAGGCTTACGACCTCGATGTTGGATCAGGGTAT----CCCAGTGGTGTAGA-CGCTACT-AACGGTTCGTTTGTTCAACGATTAAAACCC???????????????????????????????????????????????????????????????????????????????????????????????????????????????????????????????????????????????????????????????????????????????????????????????????????????????????????????????????????????????????????????????????????????????????????????????????????????????????????????????????????????????????????????????????????????????????????????????????????????????????????????????????????????????????????????????????????????????????????????????????????????????????????????????????????????????????????????????????????????????????????????????????????????????????????????????????????????????????????????????????????????????????????????CATCAAAAATTCAACAATTCCTCTAGCGAGGTTTATTTCCCACGTAACAATGCTGTGGAGTGGAAGCGTCACTGTCTCGCATGTGACGTTTGCAATTCTTCCAAAAATTGGGGTAAGAGAAAGGGAGCAATGCACCAAAACTCTCTCGTCAAAAAGAGGAAACTCAATGTGGAACATGGAAAGAAGAAG---AACAAAAATGGAAAAGCCTCACCCCTCTGGAAGAAGAATAAGACCCTGAATCAAATCAAGAACAATTGCAAACACTTGCACCTTGACTCCAATTTACTGGTTGTTGACTATCCTTCCGATTTTACAAAGTCGGTCACATGCCAGGTGTGTGAACACATATTGTCTGATCCAGTGCAAACCTCATGCAAACATTTGTTCTGCAGGATTTGCATCCTCAAATACTTCAAGATGATGGGCTGCTACTGCCCATCTTGCAGATACACTTGCTTCCCAACGGACCTTGCACCACCTGTGAAGTCCTTTCTTAACATTTTAAACTCCTTGATCTTAAAGTGCGTAGTGACCGGATGTGACGAGGAAATCCTGCTTGGAAAATACTCTCAACATATCTCCAAACATAAAGAAATCAAAGGTAAAGATGCCTATGCCCATATCAACAAAGGAGGA??????CAAGATGTTGTGGTATCTACCTCGCCTTTGGGTCCTCAATTTCCCTTTAGTGGGATTGATGATCGGGAAAACTGGCCTACTGTCTTCTACAACAGGACTTGCCAATGCCGGGGCAACTTCATGGGCTACAATTGCGGAGATTGCAAATTTGGTTTCAWCGGCCCCAACTGTACGGTGAGAAGAACCATGGTCAGGAAGGAGATCTTCAAGATGACTGAGGCAGAGAAGGACAAGTTCATCGCCTACCTCAATCTGGCCAAACGCACCGTCAGCCCAGACTATGTCATCGCCACCGGGACCTACGAGCAAATGAATAATGGTTCTGAGCCACTTTTTGCGGACATCAGCGTGTACGACCTCTTTGTGTGGCTGCACTACTACGCCTCCAGGGACGCTTTCCTAGAAGGTGACCTCGTGTGGAGAGATATTGACTTTGCCCACGAAGCACCAGCCTTTTTGCCCTGGCACAGGTTCTTCTTGCTTCACTGGGAGCATGAAATTCAGAAGCTTGTAGGGGACGAGAACTTCACCATTCCCTTCTGGGACTGG
remotumCORBIDI20531 ????????????????????????????????????????????????????????????????????????????????????????????????????????????????????????????????????????????????????????????????????????????????????????????????????????????????????????????????????????????????????????????????????????????????????????????????????????????????????????????????????????????????????????????????????????????????????????????????????????????????????????????????????????????????????????????????????????????????????????????????????????????????????????????????????????????????????????????????????????????????????????????????????????????????????????????????????????????????????????????????????????????????????????????????????????????????????????????????????????????????????????????????????????????????????????????????????????????????????????????????????????????????????????????????????????????????????????????????????????????????????????????????????????????????????????????????????????????????????????????????????????????????????????????????????????????????????????????????????????????????????????????????????????????????????????????????????????????????????????????????????????????????????????????????????????????????????????????????????????????????????????????????????????????????????????????????????????????????????????????????????????????????????????????????????????????????????????????????????????????????????????????????????????????????????????????????????????????????????????????????????????????????????????????????????????????????????????????????????????????????????????????????????????????????????????????????????????????????????????????????????????????????????????????????????????????????????????????????????????????????????????????????????????????????????????????????????????????????????????????????????????????????????????????????????????????AACATCGCCTCTTG------ATTAATATAAGAGGTCCAGCCTGCCCAGTGAC---TTCTGTTTAACGGCCACAGTATCCTAACTGCGCAAAGGTAGCATAATCACTTGTTTTCTAAATAAAGACTAGTATGAAAGGCATCACGAGGGTCAAACTGTCTCCTTTTTCTAATCAGTGAAACTAATCTTTTCGTGAAAAAGCGAAAATAATATTATAAGACGAGAAGACCCTATGGAGCTTTAAACTTTATAGCACTTGCACT----------------AACCTAAATTA-----AC-CCTCAAT---ACGCAT--CTTGCTA-AAAGTTTTAGGTTGGGGTGACCGCGGAGAAAAATTAATCCTCCACAATGAA-TAGAACTA----AATCTTAAGTAAAAAGCCACAACTTGATACATCAATACCCTTGACATATGTTGATCCAATG-TTTTGACCAACGAACCAAGTTACCCTAGGGATAACAGCGCCATCCATTTTGAGAGTTCCTATCGACAAATGGGCTTACGACCTCGATGTTGGATCAGGGCAT----CCAAGTGGTGCAAC-CGCTACT-AATGGTTCGTTTGTTCAACGATTAAAACCC?????????????????????????????????????????????????????????????????????????????????????????????????????????????????????????????????????????????????????????????????????????????????????????????????????????????????????????????????????????????????????????????????????????????????????????????????????????????????????????????????????????????????????????????????????????????????????????????????????????????????????????????????????????????????????????????????????????????????????????????????????????????????????????????????????????????????????????????????????????????????????????????????????????????????????????????????????????????????????????????????????????????????????????????????AAATTCAACAATTCTTCCAGCGAGGTTTATTTTCCACGTAACAATGCTGTGGAGTGGAAGCGTCACTGTCCCGCATGTGACATTTGCAATTCTTCCAAAAATTGGGGTAAGAGAAAGGGAGCAATGCACCAAAACTCTCTCATCAAAAAGAGGAAACTCAATGTGGAACATGCA---AAGAAG---AACAAAAATGGAAAAATCTCACCCCTCTGGAAGAAGAATAGGACCCTGAATCAAATCAAGAACAATTGCAAACACTTGCACCTTGACTCCAATTTACTGGTTGTTGACTATCCTTCCGATTTTACGAAGTCGGTCACATGCCAGGTGTGTGAACACATATTGTCTGATCCAGTGCAAACCTCATGCAAACATTTGTTCTGCAGGATTTGCATCCTCAAATACTTCAAGATCATGGGCTGCTACTGCCCATCTTGCAGATACACTTGCTTCCCAACGGACCTTGCACCACCTGTGAAGTCCTTTCTTAACATTTTAAACTCCTTGATCTTAAAGTGCTTAGTGACCGGATGTGACGAGGAAATCCTGCTTGGAAAATACTCTCAACATATCTCTAAACATAAAGAGATCAAAGGTAAAGATGCCTATGTCCATATCAACAAAGGAG???????????????????????????????????TTGGGTCCTCAATTTCCCTTTAGTGGGATTGATGACCGGGAAAACTGGCCTACTGTCTTCTACAACAGGACCTGCCAATGCCGGGGAAACTTCATGGGCTACAATTGCGGTGATTGCAAGTTTGCTTTCATCGGCCCCAACTGTACGGTGAGAAGAACCATGGTCAGGAAGGAGATCTTCAAGATGACTGTGGCGGAGAAGGAAAAGTTCATCGCCTATCTCAATCTGGCCAAACGCACCGTCAGCCCAGACTATGTCATCACCACCGGGACCTACGAGCAAATGAATAATGGTTCCGAGCCACTTTTTGCGGACATCAGCGTGTACGACCTCTTTGTGTGGCTGCACTACTACGCCTCCAGAGACTCTTTCCTAGAAGGTGACCTCGTGTGGAGAGATATTGACTTTGCCCATGAAGCGCCAGCCTTTTTGCCCTGGCACAGGTTCTTCTTGCTTCACTGGGAGCATGAAATTCAGAAGCTT???????????????????????????????????????
vestigiatus ???????????????????????????????????????????????????????????????????????????????????????????????????????????????????????????????????????????????????????????????????????????????????????????????????????????????????????????????????????????????????????????????????????????????????????????????????????????????????????????????????????????????????????????????????????????????????????????????????????????????????????????????????????????????????????????????ACCCCACTATGCCAAGTTGTAAACCTTAA-CTTACACCC----TCATCGCCTGGGAACTACGAGCC-AAGCTTAAAACCCAAAGGACTTGACGGTG-CCCCACA-CTTCCTAGAGGAGCCTGTCCTGTAATTGATAACCCCCGCTAAACCTCACCATTCTTTG--CTTTTCAGCTTGTATACTTCCGTCGTCAGCTAACCACATGAGTGA--AATTTAACAAGCCTAA-TGTC--------------AT-TCACCAAAACGTCAGGTCAAAGTGCAGCTAATAGAATGG-GAACAGATGGGCTACACTTTCT-AGTATAG-AAAAT-ACGAA-AGACTAGTATGAAACCCAAGTCAGAAGGTGGATTTAGAAGTAAAGAGAAATTAGAGTGTTCTTTTTAA-TCTGCTATTGGAGCATGTACACACCG?????????????????????????????????????????????????????????????????????????????????????????????????????????????????????????????????????????????????????????????????????????????????????????????????????????????????????????????????????????????????????????????????????????????????????????????????????????????????????????????????????????????????????????????????????????????????????????????????????????????????????????????????????????????????????????????????????????????????????????????????????????????????????????????????????????????????????????????????????????????????????????????????????????????????????????????????????????????????????????????????????????????????????????????????????????????????????????????????????????????????????????????????????????????????????????????????????????????????????????????????????????????????????????????????????????????????????????????????????????????????????????????????????????????????????????????????AACATCGCCTCTTG-------CAAACATAAGAGGTCCAGCCTGCCCAGTGAC---TTTTGTTTAACGGCCACGGTATCCTAACCGTGCGAAGGTAGCGTAATCACTTGTTTTTTAAATAAAGACTAGTATGAAAGGCATCACGAGGGTTAAGCTGTCTCCTTTTTCTAATCAGTGAAACTAATCTCCCCGTGAAAAAGCGGGGATAAAGTTATAAGACGAGAAGACCCTATGGAGCTTTAAACTT-ACAGCATTTGTATC----------------TAAATAAAATA-----AC--CCCCCA---TAACAT--CTTGCTT-TTAGTTTTAGGTTGGGGCGACCGCGGAGAAAAATTAATCCTCCTCAATGAAACAGAGCCA----ACTCTTAAGTAAAAAGCCACAACTTGATACATCAATACCCTTGACATCTATTGACCCAATA-CTTTGATCAACGAACCAAGTTACCCTAGGGATAACAGCGCCATCCATTTTGAGAGCTCCTATCGACAAATGGGCTTACGACCTCGATGTTGGATCAGGGTAT----CCAAGTGGTGCAGC-CGCTACT-AATGGTTCGTTTGTTCAACGATTAAAACCCACCCTGTACCTGGTATTTGGGACCTGGGCTGGTATGGTTGGCACCGCCCTCAGCCTCCTTATTCGAGCGGAACTCAGCCAACCAGGATCTCTGCTCGGGAACGACCAGATTTATAATGTAATTGTTACAGCCCATGCCTTCGTCATAATTTTTTTTATAGTTATGCCTGTTATAATCGGCGGGTTCGGTAATTGACTAGTCCCACTAATAATCGGGGCCCCCGATATGGCTTTTCCTCGGATAAATAATATGAGCTTTTGACTACTACCCCCCTCATTTCTACTCCTATTATCCTCTTCTTGTGTAGAAGGAGGGGCTGGCACAGGCTGAACAGTCTACCCACCCCTCGCAGCAAACCTTGCCCATGCAGGCCCAGCAGTGGACTTAACGATTTTTTCTCTTCACCTAGCTGGTGTATCTTCTATCCTAGGAGCCATCAACTTTATTACAACTATTTTTAACATAAAACCCCCATCATGAACCCTTTTTCAAGCACCTTTGTTCGTGTGATCTGTCCTAATCACTGCCATTTTACTTCTCCTCTCTCTCCCAGTTTTAGCCGCCGGGATCACTATACTTCTTACTGACCGCAACTTAAACACCTCCTTTTTTGACCCCTCTGGGGGTGGAGACCCCATCCTTTATCAACACTTATTTT???????????????????????????????????????????????????????????????????????????????????????????????????????????????????????????????????????????????????????????????????????????????????????????????????????????????????????????????????????????????????????????????????????????????????????????????????????????????????????????????????????????????????????????????????????????????????????????????????????????????????????????????????????????????????????????????????????????????????????????????????????????????????????????????????????????????????????????????????????????????????????????????????????????????????????????????????????????????????????????????????????????????????????????????????????????????????????????????????????????????????????????????????????????????????????????????????????????????????????????????????????????????????????????????????????????????????????????????????????????????????????????????????????????????????????????????????????????????????????????????????????????????????????????????????????????????????????????????????????????????????????????????????????????????????????????????????????????????????????????????????????????????????????????????????????????????????????????????????????????????????
barthlenae1 ???????????????????????????????????????????????????????????????????????????????????????????????????????????????????????????????????????????????????????????????????????????????????????????????????????????????????????????????????????????????????????????????????????????????????????????????????????????????????????????????????????????????????????????????????????????????????????????????????????????????????????????????????????????????TAAACTGGGATTAGATACCCCACTATGCCAAGTTGTAAACTTTAA-TTTACACCCCACTCTATCGCCAGGAGACTACGAGCT-AAGCTTAAAACCCAAAGGACTTGACGGTA-CCCCATATCCCCCTAGAGGAGCCTGTCCCATAATTGATAACCCCCGCTGAACCTCACCATTCTTAG--TCTATCAGCCTGTATACTTCCGTCGTCAGCTAACCACATGAGTGA--AACTCAGTGAGCCCAA-CGGT-------------CAC-CCACCAAAACGTCAGGTCAAAGTGCAGCAAATAGAATGG-GATCAGATGGGCTACACTTTCT-AATGTAG-AAAATAACGAA-AGACTA-TGTGAAACCCGAGTCAGAAGGTGGATTTAGAAGTAAAAAGAAATCAGAGAGTTCTTTTTAA-CCTGGTACTGGGGTGTGTACACACCGCCCC-GTCACCCTCA?????????????????????????????????????????????????????????????????????????????????????????????????????????????????????????????????????????????????????????????????????????????????????????????????????????????????????????????????????????????????????????????????????????????????????????????????????????????????????????????????????????????????????????????????????????????????????????????????????????????????????????????????????????????????????????????????????????????????????????????????????????????????????????????????????????????????????????????????????????????????????????????????????????????????????????????????????????????????????????????????????????????????????????????????????????????????????????????????????????????????????????????????????????????????????????????????????????????????????????????????????????????????????????????????????????????????????????????????????????????????????????????????TCGCCTGTTTTATTCAAAACATCGCCTCTTG-------CAAACATAAGAGGTCCAGCCTGCCCAGTGAC---TTCAGTTCAACGGCCGCGGTATCCTAACCGTGCAAAGGTAGCGTAATCACTTGTCTTCTAAATAAAGACTTGTATGAAAGGCATCACGAGGGTCAAACTGTCTCCTTTTTCCAATCAGTGAAACTAATCTCCCCGTGAAAAAGCGGGGATAATATTATAAGACGAGAAGACCCTATGGAGCTTTAAACTTAACAGCACTTGCCCT----------------TTAACTAAAAA----TAACCTCCTCC---CTACAT--TTTGCTG-TGAGTTTTAGGTTGGGGTGACCGCGGAGAAAAATAAATCCTCCTCAATGAAATAGAATTA----ATCCTTAAGTGAAAAGCCACACCTTAACACATCAATACTCTTGACATCTATTGACCCAATA-TTTTGACCAACGAACCAAGTTACCCTAGGGATAACAGCGCCATCCATTTTGAAAGTTCCTATCGACAAATGGGCTTACGACCTCGATGTTGGATCAGGGTAT----CCAAGTGGTGTAGC-CGCTACT-AATGGTT????????????????????????????????????????????????GAGCCGGCATGGTCGGGACTGCCCTCAGCCTTCTCATTCGAGCCGAGCTCGGACAACCGGGGTCACTGCTGGGCAATGACCAGGTCTATAACGTAATTGTCACGGCTCACGCATTTGTTATAATTTTTTTTATGGTAATGCCAGTTATAATCGGAGGATTTGGTAACTGACTAGTCCCCTTAATAATTGGAGCCCCAGATATAGCTTTCCCCCGAATAAATAATATAAGTTTCTGGCTTCTCCCCCCATCATTTCTTCTCCTTCTTTCTTCCTCCTGTGTTGAAACAGGAGCTGGCACGGGCTGAACAGTTTATCCGCCTCTCTCTGCAAACCTTGCTCATGCTGGCCCAGCAGTAGATTTAACCATCTTTTCTCTTCACTTGGCTGGCATCTCTTCCATTCTTGGGGCCATTAACTTCATTACTACAATTATTAATATAAAACCTCCATCGTGAACTTTATTTCAAGCTCCATTATTTGTTTGATCAGTATTAATTACTGCCATTCTTCTTCTTCTTTCTCTCCCGGTTTTAGCTGCAGGGATTACTATACTTCTTACAGACCGTAACTTGAATACCTCATTCTTTGACCCATCCGGAGGGGGAGATCCCATCCTATATCAACATCTATTT????????????????????????????????????????????????????????????????????????????????????????????????????????????????????????????????????????????????????????????????????????????????????????????????????????????????????????????????????????????????????????????????????????????????????????????????????????????????????????????????????????????????????????????????????????????????????????????????????????????????????????????????????????????????????????????????????????????????????????????????????????????????????????????????????????????????????????????????????????????????????????????????????????????????????????????????????????????????????????????????????????????????????????????????????????????????????????????????????????????????????????????????????????????????????????????????????????????????????????????????????????????????????????????????????????????????????????????????????????????????????????????????????????????????????????????????????????????????????????????????????????????????????????????????????????????????????????????????????????????????????????????????????????????????????????????????????????????????????????????????????????????????????????????????????????????????????????????????????????????????????
montiumMUSM33259 ???????????????????????????????????????????????????????????????????????????????????????????????????????????????????????????????????????????????????????????????????????????????????????????????????????????????????????????????????????????????????????????????????????????????????????????????????????????????????????????????????????????????????????????????????????????????????????????????????????????????????????????????????????????????????????????????ACCCCACTATGCCAAGTAGTAAACTTTAA-TTTACACC-----TCATCGCCAGGGAACTACAAGCC-AAGCTTAAAACCCAAAGGACTTGACGGTG-CCCCATATCCCCCTAGAGGAGCCTGTCCTATAATTGATACCCCCCGCTAAACCTCACCATTCTTAGC-CTGTTCAGCCTGTATACTTCCGTCGTCAGCTAACCACATGAGTGA--AATTCAGTGAGCCCAA-TGGC-------------CC--CCCCAAAAACGTCAGGTCAAAGTGCAGCAAATAGAATGG-GAAGAGATGGGCTACACTTTCT-AATTTAG-AAGAT-ACGAA-AGACTA-TGTGAAACCTTAGTCAGAAGGTGGATTTAGAAGTAAAAAGAAATCAAAGAGTTCTCTTTAA-TCTGGTACTGGGGTGTGTACACACCGCC???????????????????????????????????????????????????????????????????????????????????????????????????????????????????????????????????????????????????????????????????????????????????????????????????????????????????????????????????????????????????????????????????????????????????????????????????????????????????????????????????????????????????????????????????????????????????????????????????????????????????????????????????????????????????????????????????????????????????????????????????????????????????????????????????????????????????????????????????????????????????????????????????????????????????????????????????????????????????????????????????????????????????????????????????????????????????????????????????????????????????????????????????????????????????????????????????????????????????????????????????????????????????????????????????????????????????????????????????????????????????????????????????????????????????????????????AACATCGCCTCTTG-------TTAGCATAAGAGGTCCAGCCTGCCCAGTGAC---TTCTGTTCAACGGCCGCGGTATCCTAACCGTGCGAAGGTAGCGTAATCACTTGTCTTCTAAATAGAGACTCGTATGAAAGGCATCACGAGGGTCAAACTGTCTCCTTTCTCTAATCAGTGAAACTAATCTCCCCGTGAAAAAGCAGGAATAATACTATAAGACGAGAAGACCCTATGGAGCTTTAAACTTAACAGCACTTACTTT-----------------AACCAAACTA-----AT--CATATT---ACACAC--CTTGCTG-TGAGTTTTAGGTTGGGGTGACCACGGAGAAAAGCCAATCCTCCTTAATGAACTAGAATTC----ATTCTTAAATAAAAAGCCACAACTTAATATATCAATAT-TTTGACATTTATTGACCCAATA-TTTTGATCAATGAACCAAGTTACCCTAGGGATAACAGCGCCATCCATTTTGAGAGTTCCTATCGACAAGTGGGCTTACGACCTCGATGTTGGATCAGGGTGC----CCAAGTGGTGTAGC-CGCTACT-AATGGTTCGTTTGTTCAACGATTAAAACCC????????????????????????????????????????????????????????????????????????????????????????????????????????????????????????????????????????????????????????????????????????????????????????????????????????????????????????????????????????????????????????????????????????????????????????????????????????????????????????????????????????????????????????????????????????????????????????????????????????????????????????????????????????????????????????????????????????????????????????????????????????????????????????????????????????????????????????????????????????????????????????????????????????????????????????????????????????????????????????????????????????????????????????ATGCATCAAAAATTCAACAATTCCTCCAGCGAGGTTTATTTTCCACGTAAYGATGCGGTGGAGTGGAAGCGCCAYTGTCCCGCATGTGACGTTTGCAATTCTTCCAAAAATTGGGGTAAGAGAAAGGGAACAATGCACCAAAACTCTCTCATCAAAAAGAGGAAACTCAATGTGGAACATGCA---AAGAAG---AACAAAAATGGAAAAATCTCACCCCTCTGGAAGAAGAATARGACCCTGAATCAAATCAAGAACAATTGCAAACACTTGCACCTTGACTCTAATTTACTGGTTGTTGACTATCCTTCCGATTTTACGAAGTCGGTCACATGCCAGGTGTGTGAACACATATTGTCTGATCCAGTGCAAACCTCATGCAAACATTTGTTCTGCAGGATTTGCATCCTCAAATACTTCAAGATCATGGGCTGCTACTGCCCATCTTGCAGATACACTTGCTTCCCAACGGACCTTGCACCACCTGTSAAGTCCTTTCTTAACATTTTAAACTCCTTGATCTTAAAGTGCTTAGTGACCGGGTGTGACGAGGAAATCCTGCTTGGAAAATACTCTCAACATATCTCTAAACATAAAGAAATCAAAGGTAAAGATGCCTATGCCCATATCAACAAAGGAGGAAG?????????????????????????????????????????????????????????????????????????????????????????????????????????????????????????????????????????????????????????????????????????????????????????????????????????????????????????????????????????????????????????????????????????????????????????????????????????????????????????????????????????????????????????????????????????????????????????????????????????????????????????????????????????????????????????????????????????????????????????????????????????????????????????????????????????????????????????????????????????
juninensisMUSM38324 ???????????????????????????????????????????????????????????????????????????????????????????????????????????????????????????????????????????????????????????????????????????????????????????????????????????????????????????????????????????????????????????????????????????????????????????????????????????????????????????????????????????????????????????????????????????????????????????????????????????????????????????????????????????????????????????AGATACCCCACTATGCCAAGTCGTAAACTTTAA-TTTACACC-----TCATCGCCAGGGAACTACAAGCC-AAGCTTAAAACCCAAAGGACTTGACGGTG-CCCCATATCCCCCTAGAGGAGCCTGTCCTATAATTGATACCCCCCGCTAAACCTCACCATTCTTAG--CTATTCAGCCTGTATACTTCCGTCGTCAGCTAACCGCATGAGTGA--AATTCAGTAAGCCCAA-TGGC-------------CCC-ACCCCAAAACGTCAGGTCAAAGTGCAGCAAATAGAATGG-GAAGAGATGGGCTACACTTTCT-AGTTTAG-AAGAC-ACGAA-AGACTA-TGTGAAACCTTAGTCAGAAGGTGGATTTAGAAGTAAAAAGAAATCAAAGAGTTCTCTTTAA-CCTGGTACTGGGGTGTGTACACACCG???????????????????????????????????????????????????????????????????????????????????????????????????????????????????????????????????????????????????????????????????????????????????????????????????????????????????????????????????????????????????????????????????????????????????????????????????????????????????????????????????????????????????????????????????????????????????????????????????????????????????????????????????????????????????????????????????????????????????????????????????????????????????????????????????????????????????????????????????????????????????????????????????????????????????????????????????????????????????????????????????????????????????????????????????????????????????????????????????????????????????????????????????????????????????????????????????????????????????????????????????????????????????????????????????????????????????????????????????????????????????????????????????????????????????????????????????CATCGCCTCTTG-------TTAACATAAGAGGTCCAGCCTGCCCAGTGAC---TTCTGTTCAACGGCCGCGGTATCCTAACCGTGCAAAGGTAGCGTAATCACTTGTTTTCTAAATAGAGACTTGTATGAAAGGCATCACGAGGGTTAAACTGTCTCCTTTTTCTAATCAGTGAAACTAATCTCCTCGTGAAAAAGCGAGAATAACATTATAAGACGAGAAGACCCTATGGAGCTTTAAACTTAACAGCACTTAACCT----------------AACCAAAAATA-----AT--CCTGTC---ATTTAC--CCTGCTG-TGAGTTTTAGGTTGGGGTGACCACGGAGAAAAACCAATCCTCCTTAATGAATTAGAACTC----ATTCTTAAATAAAAAGCCACAACTTGATATATCAATAT-TTTGACATTCATTGACCCAATA-TCTTGACCAACGAACCAAGTTACCCTAGGGATAACAGCGCCATCCATTTTGAGAGTTCCTATCGACAAATGGGCTTACGACCTCGATGTTGGATCAGGGTAC----CCAAGTGGTGTAGC-CGCTACT-AATGGTTCGTTTGTTCAACGATTAAAACCC?????????????????????????????????????????????????????????????????????????????????????????????????????????????????????????????????????????????????????????????????????????????????????????????????????????????????????????????????????????????????????????????????????????????????????????????????????????????????????????????????????????????????????????????????????????????????????????????????????????????????????????????????????????????????????????????????????????????????????????????????????????????????????????????????????????????????????????????????????????????????????????????????????????????????????????????????????????????????????????????????????????????????????????????????AAATTCAACAATTCCCCCAGCGAGGTTTATTTTCCACGTAATGATGCGGTGGAGTGGAAGCGCCACTGTCCCGAATGTGACGTTTGCAATTCTTCCAAAAATTGGGGTAAGAGAAAGGGAACAATGCACCAAAACTCTCTCATCAAAAAGAGGAAACTCAATGTGGAACATGCA---AAGAAG---AACAAAAATGGAAAAATCTCACCCCTCTGGAAGAAGAATAGGACCCTGAATCAAATCAAGAACAATTGCAAACACTTGCACCTTGACTCTAATTTACTGGTTGTTGACTATCCTTCCGATTTTACGAAGTCGGTCACATGCCAGGTGTGTGAACACATATTGTCTGATCCAGTGCAAACCTCATGCAAACATTTGTTCTGCAGGATTTGCATCCTCAAATACTTCAAGATCATGGGCTGCTACTGCCCATCTTGCAGATACACTTGCTTCCCAACGGACCTTGCACCACCTGTCAAGTCCTTTCTTAACATTTTAAACTCCTTGATCTTAAAGTGCTTAGTGACCGGGTGTGACGAGGAAATCCTGCTTGGAAAATACTCTCAACATATCTCTAAACATAAAGAAATCAAAGGTAAAGATGCCTATGCCCATATCAACAAAGGAGGAAG?????????????????????????????????????????????????????????????????????????????????????????????????????????????????????????????????????????????????????????????????????????????????????????????????????????????????????????????????????????????????????????????????????????????????????????????????????????????????????????????????????????????????????????????????????????????????????????????????????????????????????????????????????????????????????????????????????????????????????????????????????????????????????????????????????????????????????????????????????????
juninensisMUSM38323 ???????????????????????????????????????????????????????????????????????????????????????????????????????????????????????????????????????????????????????????????????????????????????????????????????????????????????????????????????????????????????????????????????????????????????????????????????????????????????????????????????????????????????????????????????????????????????????????????????????????????????????????????????????????????????????????????ACCCCACTATGCCAAGTCGTAAACTTTAA-TTTACACC-----TCATCGCCAGGGAACTACAAGCC-AAGCTTAAAACCCAAAGGACTTGACGGTG-CCCCATATCCCCCTAGAGGAGCCTGTCCTATAATTGATACCCCCCGCTAAACCTCACCATTCTTAG--CTATTCAGCCTGTATACTTCCGTCGTCAGCTAACCGCATGAGTGA--AATTCAGTAAGCCCAA-TGGC-------------CCC-ACCCCAAAACGTCAGGTCAAAGTGCAGCAAATAGAGTGG-GAAGAGATGGGCTACACTTTCT-AGTTTAG-AAGAC-ACGAA-AGACTA-TGTGAAACCTTAGTCAGAAGGTGGATTTAGAAGTAAAAAGAAATCAAAGAGTTCTCTTTAA-CCTGGTACTGGGGTGTGTACACAC??????????????????????????????????????????????????????????????????????????????????????????????????????????????????????????????????????????????????????????????????????????????????????????????????????????????????????????????????????????????????????????????????????????????????????????????????????????????????????????????????????????????????????????????????????????????????????????????????????????????????????????????????????????????????????????????????????????????????????????????????????????????????????????????????????????????????????????????????????????????????????????????????????????????????????????????????????????????????????????????????????????????????????????????????????????????????????????????????????????????????????????????????????????????????????????????????????????????????????????????????????????????????????????????????????????????????????????????????????????????????????????????????????????????????????????????????AAACATCGCCTCTTG-------TTAACATAAGAGGTCCAGCCTGCCCAGTGAC---TTCTGTTCAACGGCCGCGGTATCCTAACCGTGCAAAGGTAGCGTAATCACTTGTTTTCTAAATAGAGACTTGTATGAAAGGCATCACGAGGGTTAAACTGTCTCCTTTTTCTAATCAGTGAAACTAATCTCCTCGTGAAAAAGCGAGAATAACATTATAAGACGAGAAGACCCTATGGAGCTTTAAACTTAACAGCACTTAACCT----------------AACCAAAAATA-----AT--CCTGTC---ATTTAC--CCTGCTG-TGAGTTTTAGGTTGGGGTGACCACGGAGAAAAACCAATCCTCCTTAATGAATTAGAACTC----ATTCTTAAATAAAAAGCCACAACTTGACATATCAATAT-TTTGACATTCATTGACCCAATA-TCTTGACCAACGAACCAAGTTACCCTAGGGATAACAGCGCCATCCATTTTGAGAGCTCCTATCGACAAATGGGCTTACGACCTCGATGTTGGATCAGGGTAC----CCAAGTGGTGTAGC-CGCTACT-AATGGTTCGTTTGTTCAACGATTAAAACCC???????????????????????????????????????????????????????????????????????????????????????????????????????????????????????????????????????????????????????????????????????????????????????????????????????????????????????????????????????????????????????????????????????????????????????????????????????????????????????????????????????????????????????????????????????????????????????????????????????????????????????????????????????????????????????????????????????????????????????????????????????????????????????????????????????????????????????????????????????????????????????????????????????????????????????????????????????????????????????????????????????????????????????????????????????????????????AGCGAGGTTTATTTTCCACGTAATGATGCGGTGGAGTGGAAGCGCCACTGTCCCGAATGTGACGTTTGCAATTCTTCCAAAAATTGGGGTAAGAGAAAGGGAACAATGCACCAAAACTCTCTCATCAAAAAGAGGAAACTCAATGTGGAACATGCA---AAGAAG---AACAAAAATGGAAAAATCTCACCCCTCTGGAAGAAGAATAGGACCCTGAATCAAATCAAGAACAATTGCAAACACTTGCACCTTGACTCTAATTTACTGGTTGTTGACTATCCTTCCGATTTTACGAAGTCGGTCACATGCCAGGTGTGTGAACACATATTGTCTGATCCAGTGCAAACCTCATGCAAACATTTGTTCTGCAGGATTTGCATCCTCAAATACTTCAAGATCATGGGCTGCTACTGCCCATCTTGCAGATACACTTGCTTCCCAACGGACCTTGCACCACCTGTGAAGTCCTTTCTTAACATTTTAAACTCCTTGATCTTAAAGTGCTTAGTGACCGGGTGTGACGAGGAAATCCTGCTTGGAAAATACTCTCAACATATCTCTAAACATAAAGAAATCAAAGGTAAAGATGCCTATGCCCATATCAACAAAGGAGGAAGA????????????????????????????????????????????????????????????????????????????????????????????????????????????????????????????????????????????????????????????????????????????????????????????????????????????????????????????????????????????????????????????????????????????????????????????????????????????????????????????????????????????????????????????????????????????????????????????????????????????????????????????????????????????????????????????????????????????????????????????????????????????????????????????????????????????????????????????????????????
montiumMUSM33260 ????????????????????????????????????????????????????????????????????????????????????????????????????????????????????????????????????????????????????????????????????????????????????????????????????????????????????????????????????????????????????????????????????????????????????????????????????????????????????????????????????????????????????????????????????????????????????????????????????????????????????????????????????????????????????????????????????ACTATGCCAAGTAGTAAACTTTAA-TTTACACC-----TCATCGCCAGGGAACTACAAGCC-AAGCTTAAAACCCAAAGGACTTGACGGTG-CCCCATATCCCCCTAGAGGAGCCTGTCCTATAATTGATACCCCCCGCTAAACCTCACCATTCTTAGC-CTGTTCAGCCTGTATACTTCCGTCGTCAGCTAACCACATGAGTGA--AATTCAGTGAGCCCAA-TGGC-------------CC--CCCCAAAAACGTCAGGTCAAAGTGCAGCAAATAGAATGG-GAAGAGATGGGCTACACTTTCT-AATTTAG-AAGAT-ACGAA-AGACTA-TGTGAAACCTTAGTCAGAAGGTGGATTTAGAAGTAAAAAGAAATCAAAGAGTTCTCTTTAA-TCTGGTACTGGGGTGTGTACACACC?????????????????????????????????????????????????????????????????????????????????????????????????????????????????????????????????????????????????????????????????????????????????????????????????????????????????????????????????????????????????????????????????????????????????????????????????????????????????????????????????????????????????????????????????????????????????????????????????????????????????????????????????????????????????????????????????????????????????????????????????????????????????????????????????????????????????????????????????????????????????????????????????????????????????????????????????????????????????????????????????????????????????????????????????????????????????????????????????????????????????????????????????????????????????????????????????????????????????????????????????????????????????????????????????????????????????????????????????????????????????????????????????????????????????????????????????AAACATCGCCTCTTG-------TTAGCATAAGAGGTCCAGCCTGCCCAGTGAC---TTCTGTTCAACGGCCGCGGTATCCTAACCGTGCGAAGGTAGCGTAATCACTTGTCTTCTAAATAGAGACTCGTATGAAAGGCATCACGAGGGTCAAACTGTCTCCTTTCTCTAATCAGTGAAACTAATCTCCCCGTGAAAAAGCAGGAATAATACTATAAGACGAGAAGACCCTATGGAGCTTTAAACTTAACAGCACTTACTTT-----------------AACCAAACTA-----AT--CATATT---ACACAC--CTTGCTG-TGAGTTTTAGGTTGGGGTGACCACGGAGAAAAGCCAATCCTCCTTAATGAACTAGAATTC----ATTCTTAAATAAAAAGCCACAACTTAATATATCAATAT-TTTGACATTTATTGACCCAATA-TTTTGATCAATGAACCAAGTTACCCTAGGGATAACAGCGCCATCCATTTTGAGAGTTCCTATCGACAAGTGGGCTTACGACCTCGATGTTGGATCAGGGTGC----CCAAGTGGTGTAGC-CGCTACT-AATGGTTCGTTTGTTCAACGATTAAAACCC???????????????????????????????????????????????????????????????????????????????????????????????????????????????????????????????????????????????????????????????????????????????????????????????????????????????????????????????????????????????????????????????????????????????????????????????????????????????????????????????????????????????????????????????????????????????????????????????????????????????????????????????????????????????????????????????????????????????????????????????????????????????????????????????????????????????????????????????????????????????????????????????????????????????????????????????????????????????????????????????????????????????????????????????????????????????????AGCGAGGTTTATTTTCCACGTAATGATGCGGTGGAGTGGAAGCGCCAYTGTCCCGCATGTGACGTTTGCAATTCTTCCAAAAATTGGGGTAAGAGAAAGGGAACAATGCACCAAAACTCTCTCATCAAAAAGAGGAAACTCAATGTGGAACATGCA---AAGAAG---AACAAAAATGGAAAAATCTCACCCCTCTGGAAGAAGAATARGACCCTGAATCAAATCAAGAACAATTGCAAACACTTGCACCTTGACTCTAATTTACTGGTTGTTGACTATCCTTCCGATTTTACGAAGTCGGTCACATGCCAGGTGTGTGAACACATATTGTCTGATCCAGTGCAAACCTCATGCAAACATTTGTTCTGCAGGATTTGCATCCTCAAATACTTCAAGATCATGGGCTGCTACTGCCCATCTTGCAGATACACTTGCTTCCCAACGGACCTTGCACCACCTGTSAAGTCCTTTCTTAACATTTTAAACTCCTTGATCTTAAAGTGCTTAGTGACCGGGTGTGACGAGGAAATCCTGCTTGGAAAATACTCTCAACATATCTCTAAACATAAAGAAATCAAAGGTAAAGATGCCTATGCCCATATCAACAAAGGAGGAAGACC??????????????????????????????????????????????????????????????????????????????????????????????????????????????????????????????????????????????????????????????????????????????????????????????????????????????????????????????????????????????????????????????????????????????????????????????????????????????????????????????????????????????????????????????????????????????????????????????????????????????????????????????????????????????????????????????????????????????????????????????????????????????????????????????????????????????????????????????????????
intiUMMZ245219 ????????????????????????????????????????????????????????????????????????????????????????????????????????????????????????????????????????????????????????????????????????????????????????????????????????????????????????????????????????????????????????????????????????????????????????????????????????????????????????????????????????????????????????????????????????????????????????????????????????????????????????????????????????????????????????????????????????????????????????????????ACACCAC-CACCCCCGCCAGGAAACTACGAGCT-AAGCTTAAAACCCAAAGGACTTGACGGTA-CCCCACATCCCCCTAGAGGAGCCTGTCCCATAATTGATAACCCCCGCTAAACCTCACCACTCTTAG--CCTATCAGCCTGTATACTTCCGTCGTCAGCTAACCACATGAGTGA--AACTCAGTAGGCCCAA-TGGC-------------AAC-CCGCCAAAACGTCAGGTCAAAGTGCAGCAAACAGAGTGG-GATCAGATGGGCTACACTTTCT-AATATAG-AAAAT-ACGAA-AGACTA-CGTGAAACCTGAGTCAGAAGGTGGATTTAGAAGTAAAAAGAAGTCAGAGAATTCTTTTTAA-CCTGGTACTGGGGTGTGTACACAC??????????????????????????????????????????????????????????????????????????????????????????????????????????????????????????????????????????????????????????????????????????????????????????????????????????????????????????????????????????????????????????????????????????????????????????????????????????????????????????????????????????????????????????????????????????????????????????????????????????????????????????????????????????????????????????????????????????????????????????????????????????????????????????????????????????????????????????????????????????????????????????????????????????????????????????????????????????????????????????????????????????????????????????????????????????????????????????????????????????????????????????????????????????????????????????????????????????????????????????????????????????????????????????????????????????????????????????????????????????????????????????????????????????????????????????????????AAACATCGCCTCTTG-------TAAACATAAGAGGTCCCGCCTGCCCAGTGAC---TTCAGTTCAACGGCCGCGGTATCCTAACCGTGCAAAGGTAGCGTAATCACTTGTCTTTTAAATGAAGACTTGTATGAAAGGCATCACGAGGGTCAAACTGTCTCCTTTTTCCAATCAGTGAAACTAATCCCCCCGTGAAAAAGCGGGGATAATAATATAAGACGAGAAGACCCTATGGAGCTTTAAACTTAACAGCACTTGCCCT----------------CAGCCAAAATT----AAC--CACTTC---CCCAAT--CTTGCTG-TGAGTTTTAGGTTGGGGTGACCGCGGAGAAAAATAAATCCTCCCCAATGAAATAGAGCC-----ACTCTTAAGTGGAAAGTTACACCTTGACACATCAGTAC-CCTGACATCTATTGACCCAATA-CTTTGACCAACGAACCAAGTTACCCTAGGGATAACAGCGCCATCCATTTTGAGAGTTCCTATCGACAAATGGGCTTACGACCTCGATGTTGGATCAGGGTAC----CCAAGTGGTGTAGC-CGCTACT-AATGGTTCGTTTGTTCAACGATTAAAACCC?????????????????????????????????????????????????????????????????????????????????????????????????????????????????????????????????????????????????????????????????????????????????????????????????????????????????????????????????????????????????????????????????????????????????????????????????????????????????????????????????????????????????????????????????????????????????????????????????????????????????????????????????????????????????????????????????????????????????????????????????????????????????????????????????????????????????????????????????????????????????????????????????????????????????????????????????????????????????????????????????????????????????????????????????AAATTCAACAATTCCTCCAGCGAGGTTTATTTTCCACGTAACGATGCGGTGGAGTGGAAGCGCCACTGTCCCGCATGTGACGTTTGCAATTCTTCCAAAAATTGGGGTAAGAGAAAGGGAACAATGCACCAAAACGCTCTCATCAAAAAGAGGAAACTCAATGTGGAACATGCA---AAGAAG---AACAAAAATGGAAAAATCTCACCCCTCTGGAAGAAGAATAGGACCCTGAATCAAATCAAGAACAATTGCAAACACTTGCACCTTGACTCCAATTTACTGGTTGTTGACTATCCTTCCGATTTTACGAAGTCGGTCACATGCCAGGTGTGTGAACACATATTGTCTGATCCAGTGCAAACCTCATGCAAACATTTGTTCTGCAGGATTTGCATCCTCAAATACTTCAAGATCATGGGCTGCTACTGCCCATCTTGCAGATACACTTGCTTCCCAACGGACCTTGCACCACCTGTGAAGTCCTTTCTTAACATTTTAAACTCCTTGATCTTAAAGTGCTTAGTGACCGGGTGTGACGAGGAAATCCTGCTTGGAAAATACTCTCAACATATCTCTAAACATAAAGAAATCAAAGGTAAAGATGCCTATGCCCATATCAACAAAG????????????????????????????????????????????????????????????????????????????????????????????????????????????????????????????????????????????????????????????????????????????????????????????????????????????????????????????????????????????????????????????????????????????????????????????????????????????????????????????????????????????????????????????????????????????????????????????????????????????????????????????????????????????????????????????????????????????????????????????????????????????????????????????????????????????????????????????????????????????????
intiMUSM31968 ?????????????????????????????????????????????????????????????????????????????????????????????????????????????????????????????????????????????????????????????????????????????????????????????????????????????????????????????????????????????????????????????????????????????????????????????????????????????????????????????????????????????????????????????????????????????????????????????????????????????????????????????????????????????????????????????????CCCACTATGCCAAGTCGTAAACTTTAA-CTTACACCAC-CACCCCCGCCAGGAAACTACGAGCT-AAGCTTAAAACCCAAAGGACTTGACGGTA-CCCCACATCCCCCTAGAGGAGCCTGTCCCATAATTGATAACCCCCGCTAAACCTCACCACTCTTAG--CCTATCAGCCTGTATACTTCCGTCGTCAGCTAACCACATGAGTGA--AACTCAGTAGGCCCAA-TGGC-------------AAC-CCGCCAAAACGTCAGGTCAAAGTGCAGCAAACAGAGTGG-GATCAGATGGGCTACACTTTCT-AATATAG-AAAAT-ACGAA-AGACTA-CGTGAAACCTGAGTCAGAAGGTGGATTTAGAAGTAAAAAGAAGTCAGAGAATTCTTTTTAA-CCTGGTACTGGGGTGTGTACACAC???????????????????????????????????????????????????????????????????????????????????????????????????????????????????????????????????????????????????????????????????????????????????????????????????????????????????????????????????????????????????????????????????????????????????????????????????????????????????????????????????????????????????????????????????????????????????????????????????????????????????????????????????????????????????????????????????????????????????????????????????????????????????????????????????????????????????????????????????????????????????????????????????????????????????????????????????????????????????????????????????????????????????????????????????????????????????????????????????????????????????????????????????????????????????????????????????????????????????????????????????????????????????????????????????????????????????????????????????????????????????????????????????????????????????????????????????????TCGCCTCTTG-------TAAACATAAGAGGTCCCGCCTGCCCAGTGAC---TTCAGTTCAACGGCCGCGGTATCCTAACCGTGCAAAGGTAGCGTAATCACTTGTCTTTTAAATGAAGACTTGTATGAAAGGCATCACGAGGGTCAAACTGTCTCCTTTTTCCAATCAGTGAAACTAATCCCCCCGTGAAAAAGCGGGGATAATAATATAAGACGAGAAGACCCTATGGAGCTTTAAACTTAACAGCACTTGCCCT----------------CAGCCAAAATT----AAC--CACTTC---CCCAAT--CTTGCTG-TGAGTTTTAGGTTGGGGTGACCGCGGAGAAAAATAAATCCTCCCCAATGAAATAGAGCC-----ACTCTTAAGTGGAAAGTTACACCTTGACACATCAGTAC-CCTGACATCTATTGACCCAATA-CTTTGACCAACGAACCAAGTTACCCTAGGGATAACAGCGCCATCCATTTTGAGAGTTCCTATCGACAAATGGGCTTACGACCTCGATGTTGGATCAGGGTAC----CCAAGTGGTGTAGC-CGCTACT-AATGGTTCGTTTGTTCAACGATTAAAACCC??????????????????????????????????????????????????????????????????????????????????????????????????????????????????????????????????????????????????????????????????????????????????????????????????????????????????????????????????????????????????????????????????????????????????????????????????????????????????????????????????????????????????????????????????????????????????????????????????????????????????????????????????????????????????????????????????????????????????????????????????????????????????????????????????????????????????????????????????????????????????????????????????????????????????????????????????????????????????????????????????????????????????????????????????????????????????????GAGGTTTATTTTCCACGTAACGATGCGGTGGAGTGGAAGCGCCACTGTCCCGCATGTGACGTTTGCAATTCTTCCAAAAATTGGGGTAAGAGAAAGGGAACAATGCACCAAAACTCTCTCATCAAAAAGAGGAAACTCAATGTGGAACATGCA---AAGAAG---AACAAAAATGGAAAAATCTCACCCCTCTGGAAGAAGAATAGGACCCTGAATCAAATCAAGAACAATTGCAAACACTTGCACCTTGACTCCAATTTACTGGTTGTTGACTATCCTTCCGATTTTACGAAGTCGGTCACATGCCAGGTGTGTGAACACATATTGTCTGATCCAGTGCAAACCTCATGCAAACATTTGTTCTGCAGGATTTGCATCCTCAAATACTTCAAGATCATGGGCTGCTACTGCCCATCTTGCAGATACACTTGCTTCCCAACAGACCTTGCACCACCTGTGAAGTCCTTTCTTAACATTTTAAACTCCTTGATCTTAAAGTGCTTAGTGACCGGGTGTGACGAGGAAATCCTGCTTGGAAAATACTCTCAACATATCTCTAAACATAAAG???????????????????????????????????????????????????????????????????????????????????????????????????????????????????????????????????????????????????????????????????????????????????????????????????????????????????????????????????????????????????????????????????????????????????????????????????????????????????????????????????????????????????????????????????????????????????????????????????????????????????????????????????????????????????????????????????????????????????????????????????????????????????????????????????????????????????????????????????????????????????????????????????????????????????????
juninensisMUSM33258 ????????????????????????????????????????????????????????????????????????????????????????????????????????????????????????????????????????????????????????????????????????????????????????????????????????????????????????????????????????????????????????????????????????????????????????????????????????????????????????????????????????????????????????????????????????????????????????????????????????????????????????????????????????????????????????????????????????????AAGTCGTAAACTTTAA-TTTACACC-----TCATCGCCAGGGAACTACAAGCC-AAGCTTAAAACCCAAAGGACTTGACGGTG-CCCCATATCCCCCTAGAGGAGCCTGTCCTATAATTGACACCCCCCGCTAAACCTCACCATTCTTAG--CTATTCAGCCTGTATACTTCCGTCGTCAGCTAACCGCATGAGTGA--AATTCAGTAAGCCCAA-TGGC-------------CCC-ACCCCAAAACGTCAGGTCAAAGTGCAGCAAATAGAGTGG-GAAGAGATGGGCTACACTTTCT-AGTTTAG-AAGAC-ACGAA-AGACTA-TGTGAAACCTTAGTCAGAAGGTGGATTTAGAAGTAAAAAGAAATCAAAGAGTTCTCTTTAA-CCTGGTACTGGGGTGTGTACACA??????????????????????????????????????????????????????????????????????????????????????????????????????????????????????????????????????????????????????????????????????????????????????????????????????????????????????????????????????????????????????????????????????????????????????????????????????????????????????????????????????????????????????????????????????????????????????????????????????????????????????????????????????????????????????????????????????????????????????????????????????????????????????????????????????????????????????????????????????????????????????????????????????????????????????????????????????????????????????????????????????????????????????????????????????????????????????????????????????????????????????????????????????????????????????????????????????????????????????????????????????????????????????????????????????????????????????????????????????????????????????????????????????????????????????????????????????????????????????????????????????????????GCCCAGTGAC---TTCTGTTCAACGGCCGCGGTATCCTAACCGTGCAAAGGTAGCGTAATCACTTGTTTTCTAAATAGAGACTTGTATGAAAGGCATCACGAGGGTTAAACTGTCTCCTTTTTCTAATCAGTGAAACTAATCTCCTCGTGAAAAAGCGAGAATAACATTATAAGACGAGAAGACCCTATGGAGCTTTAAACTTAACAGCACTTAACCT----------------AACCAAAAATA-----AT--CCTGTC---ATTTAC--CCTGCTG-TGAGTTTTAGGTTGGGGTGACCACGGAGAAAAACCAATCCTCCTTAATGAATTAGAACTC----ATTCTTAAATAAAAAGCCACAACTTGACATATCAATAT-TTTGACATTCATTGACCCAATA-TCTTGACCAACGAACCAAGTTACCCTAGGGATAACAGCGCCATCCATTTTGAGAGCTCCTATCGACAAATGGGCTTACGACCTCGATGTTGGATCAGGGTAC----CCAAGTGGTGTAGC-CGCTACT-AATGGTTCGTTTGTTCAACGATTAAAACCC???????????????????????????????????????????????????????????????????????????????????????????????????????????????????????????????????????????????????????????????????????????????????????????????????????????????????????????????????????????????????????????????????????????????????????????????????????????????????????????????????????????????????????????????????????????????????????????????????????????????????????????????????????????????????????????????????????????????????????????????????????????????????????????????????????????????????????????????????????????????????????????????????????????????????????????????????????????????????????????????????????????????????????????????????????????????????AGCGAGGTTTATTTTCCACGTAATGATGCGGTGGAGTGGAAGCGCCACTGTCCCGMATGTGACGTTTGCAATTCTTCCAAAAATTGGGGTAAGAGAAAGGGAACAATGCACCAAAACTCTCTCATCAAAAAGAGGAAACTCAATGTGGAACATGCA---AAGAAG---AACAAAAATGGAAAAATCTCACCCCTCTGGAAGAAGAATAGGACCCTGAATCAAATCAAGAACAATTGCAAACACTTGCACCTTGACTCTAATTTACTGGTTGTTGACTATCCTTCCGATTTTACGAAGTCGGTCACATGCCAGGTGTGTGAACACATATTGTCTGATCCAGTGCAAACCTCATGCAAACATTTGTTCTGCAGGATTTGCATCCTCAAATACTTCAAGATCATGGGCTGCTACTGCCCATCTTGCAGATACACTTGCTTCCCAACGGACCTTGCACCACCTGTCAAGTCCTTTCTTAACATTTTAAACTCCTTGATCTTAAAGTGCTTAGTGACCGGGTGTGACGAGGAAATCCTGCTTGGAAAATACTCTCAACATATCTCTAAACATAAAGAAATCAAAGGTAAAGATGCCTATGCCCATATCAACAA??????????????????????????????????????????????????????????????????????????????????????????????????????????????????????????????????????????????????????????????????????????????????????????????????????????????????????????????????????????????????????????????????????????????????????????????????????????????????????????????????????????????????????????????????????????????????????????????????????????????????????????????????????????????????????????????????????????????????????????????????????????????????????????????????????????????????????????????????????????????????
peruanusMUSM38320 ???????????????????????????????????????????????????????????????????????????????????????????????????????????????????????????????????????????????????????????????????????????????????????????????????????????????????????????????????????????????????????????????????????????????????????????????????????????????????????????????????????????????????????????????????????????????????????????????????????????????????????????????????????????????????????????????????????????????????????????????????????????????????????????????????????????????????????????????????????????????????????????????????????????????????????????????????????????????????????????????????????????????????????????????????????????????????????????????????????????????????????????????????????????????????????????????????????????????????????????????????????????????????????????????????????????????????????????????????????????????????????????????????????????????????????????????????????????????????????????????????????????????????????????????????????????????????????????????????????????????????????????????????????????????????????????????????????????????????????????????????????????????????????????????????????????????????????????????????????????????????????????????????????????????????????????????????????????????????????????????????????????????????????????????????????????????????????????????????????????????????????????????????????????????????????????????????????????????????????????????????????????????????????????????????????????????????????????????????????????????????????????????????????????????????????????????????????????????????????????????????????????????????????????????????????????????????????????????????????????????????????????????????????????????????????????????????????????????????????????????????????????????????????????????????????????AAACATCGCCTCTTG------CAAAACATAAGAGGTCCAGCCTGCCCGGTGAC---TTTTGTTTAACGGCCGCGGTATCCTAACCGTGCGAAGGTAGCGCAATCACTTGTCTTTTAATTAAAGACTAGTATGAAAGGCATCACGAGGGTCAGACTGTCTCCTTTTTCTAATCAGTGAAACTAATCTTCCCGTGAAAAAGCGAGAATAATTATACAAGACGAGAAGACCCTTTGGAGCTTTAAACTTAACAGCATTTAATCTA-------------CTAAACCAATATA-----AA--GATTCT---TAATAT--TTTGTTG-TAAGTTTTTGGTTGGGGCGACCGCGGAGAAAAACTAATCCTCCGCAATGAATAAGAAC------TTTCTTAAACAATAAGCCACAGCTTTATTTATCAATATACTTGACATCCATTGACCCAATA-ATTTGATCAACGAACCAAGTTACCCTAGGGATAACAGCGCCATCTACTTTGAGAGCTCCTATCGACAAGTAGGCTTACGACCTCGATGTTGGATCAGGGTAT----CCCAGTGGTGTAGA-CGCTACT-AACGGTTCGTTTGTTCAACGATTAAAACCC??????TACCTTGTATTTGGCGCCTGGGCTGGCATAGTCGGAACTGCTCTTAGTCTTCTTATCCGAGCTGAACTCAGTCAGCCAGGGCCCTTGCTTGGTGATGACCAAATTTATAACGTAATTGTTACTGCTCATGCCTTTGTAATAATCTTTTTTATAGTTATACCTATTATGATCGGAGGCTTTGGCAACTGACTAGTACCACTAATAATTGGAGCCCCAGACATAGCCTTCCCTCGAATAAATAATATGAGTTTTTGGCTCCTACCCCCCTCATTTCTTTTACTTCTTTCCTCCGCCTGCATTGAGGCAGGCGCCGGCACCGGATGAACAGTTTACCCCCCTCTAGCTGCCAACCTCGCCCACGCCGGCCCGGCCGTTGATTTAACCATTTTTTCTCTACACTTAGCGGGTATCTCCTCTATTCTTGGAGCGATCAACTTTATCACTACGATCTTTAATATAAAACCGCCCGCATGAACCCTGTTCCAAATGCCCCTCTTTGTCTGATCTGTTCTGATTACCGCTATTCTCCTCCTCCTTTCCCTCCCCGTTCTAGCCGCTGGTATTACTATGCTTCTAACAGACCGCAATCTAAACACCTCATTCTTCGACCCGGCAGGGGGTGGAGACCCTATTCTTTATCA??????????????????????????????????????????????????????????????????????????????????????????????????????????????????????????????????????????????????????????????????????????????????????????????????????????????????????????????????????????????????????????????????????????????????????????????????????????????????????????????????????????????????????????????????????????????????????????????????????????????????????????????????????????????????????????????????????????????????????????????????????????????????????????????????????????????????????????????????????????????????????????????????????????????????????????????????????????????????????????????????????????????????????????????????????????????????????????????????????????????????????????????????????????????????????????????????????????????????????????????????????????????????????????????????????????????????????????????????????????????????????????????????????????????????????????????????????????????????????????????????????????????????????????????????????????????????????????????????????????????????????????????????????????????????????????????????????????????????????????????????????????????????????????????????????????????????????????????????????????????????????????????
peruanusMUSM38318 ???????????????????????????????????????????????????????????????????????????????????????????????????????????????????????????????????????????????????????????????????????????????????????????????????????????????????????????????????????????????????????????????????????????????????????????????????????????????????????????????????????????????????????????????????????????????????????????????????????????????????????????????????????????????????????????????????????????????????????????????????????????????????????????????????????????????????????????????????????????????????????????????????????????????????????????????????????????????????????????????????????????????????????????????????????????????????????????????????????????????????????????????????????????????????????????????????????????????????????????????????????????????????????????????????????????????????????????????????????????????????????????????????????????????????????????????????????????????????????????????????????????????????????????????????????????????????????????????????????????????????????????????????????????????????????????????????????????????????????????????????????????????????????????????????????????????????????????????????????????????????????????????????????????????????????????????????????????????????????????????????????????????????????????????????????????????????????????????????????????????????????????????????????????????????????????????????????????????????????????????????????????????????????????????????????????????????????????????????????????????????????????????????????????????????????????????????????????????????????????????????????????????????????????????????????????????????????????????????????????????????????????????????????????????????????????????????????????????????????????????????????????????????????????????????????????AAACATCGCCTCTTG------CAAAACATAAGAGGTCCAGCCTGCCCGGTGAC---TTTTGTTTAACGGCCGCGGTATCCTAACCGTGCGAAGGTAGCGCAATCACTTGTCTTTTAATTAAAGACTAGTATGAAAGGCATCACGAGGGTCAGACTGTCTCCTTTTTCTAATCAGTGAAACTAATCTTCCCGTGAAAAAGCGAGAATAATTATACAAGACGAGAAGACCCTTTGGAGCTTTAAACTTAACAGCATTTAATCTA-------------CTAAACCAATATA-----AA--GATTCT---TAATAT--TTTGTTG-TAAGTTTTTGGTTGGGGCGACCGCGGAGAAAAACTAATCCTCCGCAATGAATAAGAAC------TTTCTTAAACAATAAGCCACAGCTTTATTTATCAATATACTTGACATCCATTGACCCAATA-ATTTGATCAACGAACCAAGTTACCCTAGGGATAACAGCGCCATCTACTTTGAGAGCTCCTATCGACAAGTAGGCTTACGACCTCGATGTTGGATCAGGGTAT----CCCAGTGGTGTAGA-CGCTACT-AACGGTTCGTTTGTTCAACGATTAAAACCC??????????????????????????????????????????????????????????????????????????????????????????????????????????????????????????????????????????????????????????????????????????????????????????????????????????????????????????????????????????????????????????????????????????????????????????????????????????????????????????????????????????????????????????????????????????????????????????????????????????????????????????????????????????????????????????????????????????????????????????????????????????????????????????????????????????????????????????????????????????????????????????????????????????????????????????????????????????????????????????????????????????????????????????????CAAAAATTCAACAATTCCTCTAGCGAGGTTTATTTCCCACGTAACAATGCTGTGGAGTGGAAGCGTCACTGTCTCGCATGTGACGTTTGCAATTCTTCCAAAAATTGGGGTAAGAGAAAGGGAGCAATGCACCAAAACTCTCTCGTCAAAAAGAGGAAACTCAATGTGGAACATGGAAAGAAGAAG---AACAAAAATGGAAAAGCCTCACCCCTCTGGAAGAAGAATAAGACCCTGAATCAAATCAAGAACAATTGCAAACACTTGCACCTTGACTCCAATTTACTGGTTGTTGACTATCCTTCCGATTTTACAAAGTCGGTCACATGCCAGGTGTGTGAACACATATTGTCTGATCCAGTGCAAACCTCATGCAAACATTTGTTCTGCAGGATTTGCATCCTCAAATACTTCAAGATGATGGGCTGCTACTGCCCATCTTGCAGATACACTTGCTTCCCAACGGACCTTGCACCACCTGTGAAGTCCTTTCTTAACATTTTAAACTCCTTGATCTTAAAGTGCGTAGTGACCGGATGTGACGAGGAAATCCTGCTTGGAAAATACTCTCAACATATCTCCAAACATAAAGAAATCAAAGGTAAAGATGCCTATGCCCATATCAACAAAGGA??????????????????????????????????????????????????????????????????????????????????????????????????????????????????????????????????????????????????????????????????????????????????????????????????????????????????????????????????????????????????????????????????????????????????????????????????????????????????????????????????????????????????????????????????????????????????????????????????????????????????????????????????????????????????????????????????????????????????????????????????????????????????????????????????????????????????????????????????????????????
intiMUSM31203 ???????????????????????????????????????????????????????????????????????????????????????????????????????????????????????????????????????????????????????????????????????????????????????????????????????????????????????????????????????????????????????????????????????????????????????????????????????????????????????????????????????????????????????????????????????????????????????????????????????????????????????????????????????????????????????????????????????????????????????????????????????????????????????????????????????????????????????????????????????????????????????????????????????????????????????????????????????????????????????????????????????????????????????????????????????????????????????????????????????????????????????????????????????????????????????????????????????????????????????????????????????????????????????????????????????????????????????????????????????????????????????????????????????????????????????????????????????????????????????????????????????????????????????????????????????????????????????????????????????????????????????????????????????????????????????????????????????????????????????????????????????????????????????????????????????????????????????????????????????????????????????????????????????????????????????????????????????????????????????????????????????????????????????????????????????????????????????????????????????????????????????????????????????????????????????????????????????????????????????????????????????????????????????????????????????????????????????????????????????????????????????????????????????????????????????????????????????????????????????????????????????????????????????????????????????????????????????????????????????????????????????????????????????????????????????????????????????????????????????????????????????????????????????????????????????????AAACATCGCCTCTTG-------TAAACATAAGAGGTCCCGCCTGCCCAGTGAC---TTCAGTTCAACGGCCGCGGTATCCTAACCGTGCAAAGGTAGCGTAATCACTTGTCTTTTAAATGAAGACTTGTATGAAAGGCATCACGAGGGTCAAACTGTCTCCTTTTTCCAATCAGTGAAACTAATCCCCCCGTGAAAAAGCGGGGATAATAATATAAGACGAGAAGACCCTATGGAGCTTTAAACTTAACAGCACTTGCCCT----------------CAGCCAAAATT----AAC--CACTTC---CCCAAT--CTTGCTG-TGAGTTTTAGGTTGGGGTGACCGCGGAGAAAAATAAATCCTCCCCAATGAAATAGAGCC-----ACTCTTAAGTGGAAAGTTACACCTTGACACATCAGTAC-CCTGACATCTATTGACCCAATA-CTTTGACCAACGAACCAAGTTACCCTAGGGATAACAGCGCCATCCATTTTGAGAGTTCCTATCGACAAATGGGCTTACGACCTCGATGTTGGATCAGGGTAC----CCAAGTGGTGTAGC-CGCTACT-AATGGTTCGTTTGTTCAACGATTAAAACCC?????????????????????????????????????????????????????????????????????????????????????????????????????????????????????????????????????????????????????????????????????????????????????????????????????????????????????????????????????????????????????????????????????????????????????????????????????????????????????????????????????????????????????????????????????????????????????????????????????????????????????????????????????????????????????????????????????????????????????????????????????????????????????????????????????????????????????????????????????????????????????????????????????????????????????????????????????????????????????????????????????????????????????????????????????????????TCCTCCAGCGAGGTTTATTTTCCACGTAACGATGCGGTGGAGTGGAAGCGCCACTGTCYCGCATGTGACGTTTGCAATTCTTCCAAAAATTGGGGTAAGAGAAAGGGAACAATGCACCAAAACGCTCTCATCAAAAAGAGGAAACTCAATGTGGAACATGCA---AAGAAG---AACAAAAATGGAAAAATCTCACCCCTCTGGAAGAAGAATAGGACCCTGAATCAAATCAAGAACAATTGCAAACACTTGCACCTTGACTCCAATTTACTGGTTGTTGACTATCCTTCCGATTTTACGAAGTCGGTCACATGCCAGGTGTGTGAACACATATTGTCTGATCCAGTGCAAACCTCATGCAAACATTTGTTCTGCAGGATTTGCATCCTCAAATACTTCAAGATCATGGGCTGCTACTGCCCATCTTGCAGATACACTTGCTTCCCAACGGACCTTGCACCACCTGTGAAGTCCTTTCTTAACATTTTAAACTCCTTGATCTTAAAGTGCTTAGTGACCGGGTGTGACGAGGAAATCCTGCTTGGAAAATACTCTCAACATATCTCTAAACATAAAGAAATCAAAGGTAAAGATGCCTATGCCCATATCAACAAAG????????????????????????????????????????????????????????????????????????????????????????????????????????????????????????????????????????????????????????????????????????????????????????????????????????????????????????????????????????????????????????????????????????????????????????????????????????????????????????????????????????????????????????????????????????????????????????????????????????????????????????????????????????????????????????????????????????????????????????????????????????????????????????????????????????????????????????????????????????????????
remotumCORBIDI20532 ????????????????????????????????????????????????????????????????????????????????????????????????????????????????????????????????????????????????????????????????????????????????????????????????????????????????????????????????????????????????????????????????????????????????????????????????????????????????????????????????????????????????????????????????????????????????????????????????????????????????????????????????????????????????????????????????????????????????????????????????????????????????????????????????????????????????????????????????????????????????????????????????????????????????????????????????????????????????????????????????????????????????????????????????????????????????????????????????????????????????????????????????????????????????????????????????????????????????????????????????????????????????????????????????????????????????????????????????????????????????????????????????????????????????????????????????????????????????????????????????????????????????????????????????????????????????????????????????????????????????????????????????????????????????????????????????????????????????????????????????????????????????????????????????????????????????????????????????????????????????????????????????????????????????????????????????????????????????????????????????????????????????????????????????????????????????????????????????????????????????????????????????????????????????????????????????????????????????????????????????????????????????????????????????????????????????????????????????????????????????????????????????????????????????????????????????????????????????????????????????????????????????????????????????????????????????????????????????????????????????????????????????????????????????????????????????????????????????????????????????????????????????????????????????????????????AACATCGCCTCTTG------ATTAATATAAGAGGTCCAGCCTGCCCAGTGAC---TTCTGTTTAACGGCCACAGTATCCTAACTGTGCAAAGGTAGCATAATCACTTGTTTTCTAAATAAAGACTAGTATGAAAGGCATCACGAGGGTCAAACTGTCTCCTTTTTCTAATCAGTGAAACTAATCTTTTCGTGAAAAAGCGAAAATAATATTATAAGACGAGAAGACCCTATGGAGCTTTAAACTTTATAGCACTTGCACT----------------AACCTAAATTA-----AC-CCTCAAT---ACGCAT--CTTGCTA-AAAGTTTTAGGTTGGGGTGACCGCGGAGAAAAATTAATCCTCCACAATGAA-TAGAACTA----AATCTTAAGTAAAAAGCCACAACTTGATACATCAATACCCTTGACATATGTTGATCCAATG-TTTTGACCAACGAACCAAGTTACCCTAGGGATAACAGCGCCATCCATTTTGAGAGTTCCTATCGACAAATGGGCTTACGACCTCGATGTTGGATCAGGGCAT----CCAAGTGGTGCAAC-CGCTACT-AATGGTTCGTTTGTTCAACGATTAAAACCC???????????????????????????????????????????????????????????????????????????????????????????????????????????????????????????????????????????????????????????????????????????????????????????????????????????????????????????????????????????????????????????????????????????????????????????????????????????????????????????????????????????????????????????????????????????????????????????????????????????????????????????????????????????????????????????????????????????????????????????????????????????????????????????????????????????????????????????????????????????????????????????????????????????????????????????????????????????????????????????????????????????????????????????????????????????????????????????????????????????????????????????????????????????????????????????????????????????????????????????????????????????????????????????????????????????????????????????????????????????????????????????????????????????????????????????????????????????????????????????????????????????????????????????????????????????????????????????????????????????????????????????????????????????????????????????????????????????????????????????????????????????????????????????????????????????????????????????????????????????????????????????????????????????????????????????????????????????????????????????????????????????????????????????????????????????????????????????TTGGGTCCTCAATTTCCCTTTAGTGGGATTGATGACCGGGAAAACTGGCCTACTGTCTTCTACAACAGGACCTGCCAATGCCGGGGAAACTTCATGGGCTACAATTGCGGTGATTGCAAGTTTGCTTTCATCGGCCCCAACTGTACGGTGAGAAGAACCATGGTCAGGAAGGAGATCTTCAAGATGACTGTGGCGGAGAAGGAAAAGTTCATCGCCTATCTCAATCTGGCCAAACGCACCGTCAGCCCAGACTATGTCATCACCACCGGGACCTACGAGCAAATGAATAATGGTTCCGAGCCACTTTTTGCGGACATCAGCGTGTACGACCTCTTTGTGTGGCTGCACTACTACGCCTCCAGAGACTCTTTCCTAGAAGGTGACCTCGTGTGGAGAGATATTGACTTTGCCCATGAAGCGCCAGCCTTTTTGCCCTGGCACAGGTTCTTCTTGCTTCACTGGGAGCATGAAATTCAGAAGCTT???????????????????????????????????????
horstpauli1 ???????????????????????????????????????????????????????????????????????????????????????????????????????????????????????????????????????????????????????????????????????????????????????????????????????????????????????????????????????????????????????????????????????????????????????????????????????????????????????????????????????????????????????????????????????????????????????????????????????????????????????????????????????????????TAAACTGGGATTAGATACCCCACTATGCCAAGTTGTAAACTTTAA-TTTACACCCC-TCCCATCGCCAGGAGACTACGAGCT-AAGCTTAAAACCCAAAGGACTTGACGGTA-CCCCACATCCCCCTAGAGGAGCCTGTCCCATAATTGATAACCCCCACTAAACCTCACCATTCTTAG--TCCATCAGCCTGTATACTTCCGTCGTCAGCTAACCACATGAGTGA--AACTCAGTAAGCCCAA-CGGC-------------C-C-TCGCCAAAACGTCAGGTCAAAGTGCAGCAAATAGAATGG-GATCAGATGGGCTACACTTTCT-AGTATAG-AAAATAACGAA-AGACTA-TGTGAAACCCGAGTCAGAAGGTGGATTTAGAAGTAAAAAGAAATCAGAGAGTTCTTTTTAA-CCTGGTACTGGGGTGTGTACACACCGCCCC-GTCACCCTCA????????????????????????????????????????????????????????????????????????????????????????????????????????????????????????????????????????????????????????????????????????????????????????????????????????????????????????????????????????????????????????????????????????????????????????????????????????????????????????????????????????????????????????????????????????????????????????????????????????????????????????????????????????????????????????????????????????????????????????????????????????????????????????????????????????????????????????????????????????????????????????????????????????????????????????????????????????????????????????????????????????????????????????????????????????????????????????????????????????????????????????????????????????????????????????????????????????????????????????????????????????????????????????????????????????????????????????????????????????????????????????????????????????????????????CATCGCCTCTTG-------TATACATAAGAGGTCCAGCCTGCCCAGTGAC---TTCAGTTCAACGGCCGCGGTATCCTAACCGTGCAAAGGTAGCGTAATCACTTGTCTTCTAAATAGAGACTAGTATGAAAGGCATCACGAGGGTCAAACTGTCTCCTTTTTCTAATCAGTGAAACTAATCTCCCCGTGAAAAAGCGAGGATAATATTATAAGACGAGAAGACCCTATGGAGCTTTAAACTTAACAGCACTTGCCAT----------------TTAACCAAAAT----CAA--CCCCCT---CTACAT--TTTGCTG-TAAGTTTTAGGTTGGGGTGACCGCGGAGAAAAATAAATCCTCCCCAATGAAATAGAATCA----ACCCTTAAGTGAAAAGCCACACCTTGATACATCAATACTCTTGACATCTATTGACCCAATA-TTTTGACCAACGAACCAAGTTACCCTAGGGATAACAGCGCCATCCATTTTGAGAGTTCCTATCGACAAATGGGCTTACGACCTCGATGTTGGATCAGGGTAT----CCAAGTGGTGCAGC-CACTACT-AATGGTT????????????????????????????????????????????????????????????????????????????????????????????????????????????????????????????????????????????????????????????????????????????????????????????????????????????????????????????????????????????????????????????????????????????????????????????????????????????????????????????????????????????????????????????????????????????????????????????????????????????????????????????????????????????????????????????????????????????????????????????????????????????????????????????????????????????????????????????????????????????????????????????????????????????????????????????????????????????????????????????????????????????????????????????????????????????????????????????????????????????????????????????????????????????????????????????????????????????????????????????????????????????????????????????????????????????????????????????????????????????????????????????????????????????????????????????????????????????????????????????????????????????????????????????????????????????????????????????????????????????????????????????????????????????????????????????????????????????????????????????????????????????????????????????????????????????????????????????????????????????????????????????????????????????????????????????????????????????????????????????????????????????????????????????????????????????????????????????????????????????????????????????????????????????????????????????????????????????????????????????????????????????????????????????????????????????????????????????????????????????????????????????????????????????????????????????????????????????????????????????????????????????????????????????????????????????????????????????????????????????????????????????????????????????????????????????????????????????????????????????????????????????????????????????????????????????????????????????????????????????????????????????????????????????????????????????
heimorum1 ????????????????????????????????????????????????????????????????????????????????????????????????????????????????????????????????????????????????????????????????????????????????????????????????????????????????????????????????????????????????????????????????????????????????????????????????????????????????????????????????????????????????????????????????????????????????????????????????????????????????????????????????????????????????????????????????????AMTATGCCAAGTTGTAAACTTTAA-ATTACACCC----TCATCGCCAGGATACTACGAGCT-AAGCTTAAAACCCAAAGGACTTGACGGTG-CCCCACATCCCTCTAGAGGAGCCTGTCCTATAATTGATACCCCTCGCTAAACCTCACCATTCTTTGCCCCTCTCAGCTTGTATACTTCCGTCGTCAGCTAACCACATGAGTGA--ACTCCAGTAAGCCCAA-TGCC-------------CAT-ACGCCAAAACGTCAGGTCAAAGTGCAGTAAATAGAATGG-GAACAGATGGGCTACATTTTCT-AAGTTAG-AAAATAACGAA-AGACTC-CGTGAAACCAGAGTCAGAAGGCGGATTTAGAAGTAAAAAGAAATCAGAGTGTTCTTTTTAA-CTCGGTACTGGGGCGTGTACACACCGCCC--GTCACCCTCA?????????????????????????????????????????????????????????????????????????????????????????????????????????????????????????????????????????????????????????????????????????????????????????????????????????????????????????????????????????????????????????????????????????????????????????????????????????????????????????????????????????????????????????????????????????????????????????????????????????????????????????????????????????????????????????????????????????????????????????????????????????????????????????????????????????????????????????????????????????????????????????????????????????????????????????????????????????????????????????????????????????????????????????????????????????????????????????????????????????????????????????????????????????????????????????????????????????????????????????????????????????????????????????????????????????????????????????????????????????????????????????????????TCGCCTGTTTA-TTCAAAACATCGCCTCTTG-------CTAACATAAGAGGTCCAGCCTGCCCAGTGAC---TTCTGTTTAACGGCCACGGTATCATAACCGTGCAAAGGTAGCGTAATAACTTGTCTTCTAAATGAAGACTAGTATGAAAGGCATCACGAGGGTTAAACTGTCTCCTTTTTCTAATCAGTGAAACTAATCCCCCCGTGAAAAAGCGAGGATAAAATTATAAGACGAGAAGACCCTATGGAGCTTTAAACTTAACAGCACTTATTAACA--------------AATTTAAAATA-----GC--CTTCTC---AAATAC--CCTGCTG-TAAGTTTTAGGTTGGGAAGACCGCGGAGAAAAGCTAATCCTCCACAATGAAACAGAACTC----ACTCTTAAGCAAAAAGCCACAACTTAACGCATCAACACTCTTGACATCCATTGACCCAATA-ATTTGATCAACGAACCAAGTTACCCTAGGGATAACAGCGCCATCCATTTTGAGAGCTCCTATCGACAAATGGGCTTACGACCTCGATGTTGGATCAGGGTGC----CCAAGTGGTGAAGC-CGCTACT-AATGGTT????????????????????????????????????????????????????????????????????????????????????????????????????????????????????????????????????????????????????????????????????????????????????????????????????????????????????????????????????????????????????????????????????????????????????????????????????????????????????????????????????????????????????????????????????????????????????????????????????????????????????????????????????????????????????????????????????????????????????????????????????????????????????????????????????????????????????????????????????????????????????????????????????????????????????????????????????????????????????????????????????????????????????????????????????????????????????????????????????????????????????????????????????????????????????????????????????????????????????????????????????????????????????????????????????????????????????????????????????????????????????????????????????????????????????????????????????????????????????????????????????????????????????????????????????????????????????????????????????????????????????????????????????????????????????????????????????????????????????????????????????????????????????????????????????????????????????????????????????????????????????????????????????????????????????????????????????????????????????????????????????????????????????????????????????????????????????????????????????????????????????????????????????????????????????????????????????????????????????????????????????????????????????????????????????????????????????????????????????????????????????????????????????????????????????????????????????????????????????????????????????????????????????????????????????????????????????????????????????????????????????????????????????????????????????????????????????????????????????????????????????????????????????????????????????????????????????????????????????????????????????????????????????????????????????????????
tautzorum ??????????????????????????????????????????????????????????????????????????????????????????????????????????????????????????????????????????????????????????????????????????????????????????????????????????????????????????????????????????????????????????????????????????????????????????????????????????????????????????????????????????????????????????????????????????????????????????????????????????????????????????????????????????????????????????????????????TATGCCAAGTCGTAAACTTTAA-CTTACACCCCCTCCACTCGCCAGGAAACTACGAGCT-AAGCTTAAAACCCAAAGGACTTGACGGTG-CCCCACATCCCCCTAGAGGAGCCTGTCCCGTAATTGATGACCCCCGCTAAACCTCACCATTCTTAG--CCTATCAGCCTGTATACTTCCGTCGTCAGCTAACCACATGAGTGA--AGCTCAGTAAGCCCAA-TGGT-------------TAT-CCACCAAAACGTCAGGTCAAGGTGCAGCAAATAGAATGG-GATCAGATGGGCTACACTTTCT-AATATAG-AAAATAACGAA-AGACTA-CGTGAAACCTCAGTCAGAAGGTGGATTTAGAAGTAAAAAGAAATCAGAGAGTTCTTTTTAA-CCTGGTACTGGGGTGTGTACACACCGCCCC-GTCACCCTCA?????????????????????????????????????????????????????????????????????????????????????????????????????????????????????????????????????????????????????????????????????????????????????????????????????????????????????????????????????????????????????????????????????????????????????????????????????????????????????????????????????????????????????????????????????????????????????????????????????????????????????????????????????????????????????????????????????????????????????????????????????????????????????????????????????????????????????????????????????????????????????????????????????????????????????????????????????????????????????????????????????????????????????????????????????????????????????????????????????????????????????????????????????????????????????????????????????????????????????????????????????????????????????????????????????????????????????????????????????????????????????????????????TCGCCTGTTTATTCAAAAACATCGCCTCTTG-------TAAACATAAGAGGTCTAGCCTGCCCAGTGAC---TTTAGTTCAACGGCCGCGGTATCCTAACCGTGCAAAGGTAGCGTAATCACTTGTCTTCTAAATAGAGACTTGTATGAAAGGCATCACGAGGGTCAAACTGTCTCCTTTTTCCAATCAGTGAAACTAATCTCCCCGTGAAAAAGCGGGGATAGTATTATAAGACGAGAAGACCCTATGGAGCTTTAAACTTAACAGCACCTGATAC----------------TAAACTAAAC------TA--ATCCCT---CTTCAT--CTTGCTG-CAAGTTTTAGGTTGGGGTGACCGAGGAGAAAAATAAATCCTCCCCAATGAAATAGAGCCA----ACTCTTAAGTGGAAAGTCACACCTTGACACATCAAAACCCTTGACATCTATTGACCCAATA-TTTTGACCAACGAACCAAGTTACCCTAGGGATAACAGCGCCATCCATTTTGAGAGTTCCTATCGACAAGTGGGCTTACGACCTCGATGTTGGATCAGGGTAC----CCAAGTGGTGTAGC-CGCTACT-AATGGTT????????????????????????????????????????????????????????????????????????????????????????????????????????????????????????????????????????????????????????????????????????????????????????????????????????????????????????????????????????????????????????????????????????????????????????????????????????????????????????????????????????????????????????????????????????????????????????????????????????????????????????????????????????????????????????????????????????????????????????????????????????????????????????????????????????????????????????????????????????????????????????????????????????????????????????????????????????????????????????????????????????????????????????????????????????????????????????????????????????????????????????????????????????????????????????????????????????????????????????????????????????????????????????????????????????????????????????????????????????????????????????????????????????????????????????????????????????????????????????????????????????????????????????????????????????????????????????????????????????????????????????????????????????????????????????????????????????????????????????????????????????????????????????????????????????????????????????????????????????????????????????????????????????????????????????????????????????????????????????????????????????????????????????????????????????????????????????????????????????????????????????????????????????????????????????????????????????????????????????????????????????????????????????????????????????????????????????????????????????????????????????????????????????????????????????????????????????????????????????????????????????????????????????????????????????????????????????????????????????????????????????????????????????????????????????????????????????????????????????????????????????????????????????????????????????????????????????????????????????????????????????????????????????????????????????????
unchogMUSM32748 ???????????????????????????????????????????????????????????????????????????????????????????????????????????????????????????????????????????????????????????????????????????????????????????????????????????????????????????????????????????????????????????????????????????????????????????????????????????????????????????????????????????????????????????????????????????????????????????????????????????????????????????????????????????????????????????AGATACCCCACTATGCCAAGTCGTAAACTTTAA-TTTACACCCC--CTAATCGCCAGGATACTACGAGCT-AAGCTTAAAACCCAAAGGACTTGACGGTG-CCCCATACCCCCCTAGAGGAGCCTGTCCTATAATTGATACCCCCCGCTTAACCTCACCATTCTTTG--CCTCTCAGCTTGTATACTTCCGTCGTCAGCTAACCACATGAGTGA--ACCCCAGTAAGCCTAA-TGCC-------------CAT-TCACCAAAACGTCAGGTCAAAGTGCAGCAAATAGAGTGG-GAACAGATGGGCTACATTTTCT-AAATTAG-AAAAC-ACGAA-AGACTC-CGTGAAACCGAAGTCAGAAGGTGGATTTAGAAGTAAAAAGAAATTAGAGTGTTCTTTTTAA-CCCGGCACTGGGGCGTGTACACA????????????????????????????????????????????????????????????????????????????????????????????????????????????????????????????????????????????????????????????????????????????????????????????????????????????????????????????????????????????????????????????????????????????????????????????????????????????????????????????????????????????????????????????????????????????????????????????????????????????????????????????????????????????????????????????????????????????????????????????????????????????????????????????????????????????????????????????????????????????????????????????????????????????????????????????????????????????????????????????????????????????????????????????????????????????????????????????????????????????????????????????????????????????????????????????????????????????????????????????????????????????????????????????????????????????????????????????????????????????????????????????????????????????????????????????????????AACATCGCCTCTTG-------CTAATATAAGAGGTCCAGCCTGCCCAGTGAC---TTCTGTTTAACGGCCGCGGTATCCTAACCGTGCAAAGGTAGCGTAATAACTTGTCTTTTAAATAAAGACTAGTATGAAAGGCATCACGAGGGTCAAACTGTCTCCTTTCTCTAATCAGTGAAACTAATCCCCCTGTGAAAAAGCAGGAATAAAACTACAAGACGAGAAGACCCTATGGAGCTTTAAACTTAACAGCACCTACAAT----------------AATCAAAGATA-----AT-----CCC---ACACAC--CCTGCTG-CCAGTTTTAGGTTGGGAAGACCGCGGAGAAAAACAAATCCTCCACAATGAAATAGAACTA----ATTCTTAAGTGAAAAGCTACAACTTAACACATCAACACTCTTGACATCTATTGACCCAATA-TTTTGACCAACGAACCAAGTTACCCTAGGGATAACAGCGCCATCCATTTTGAGAGCCCCTATCGACAAATGGGCTTACGACCTCGATGTTGGATCAGGGTAT----CCAAGTGGTGCAGC-CGCTACT-AATGGTTCGTTTGTTCAACGATTAAAACCC?????????????????????????????????????????????????????????????????????????????????????????????????????????????????????????????????????????????????????????????????????????????????????????????????????????????????????????????????????????????????????????????????????????????????????????????????????????????????????????????????????????????????????????????????????????????????????????????????????????????????????????????????????????????????????????????????????????????????????????????????????????????????????????????????????????????????????????????????????????????????????????????????????????????????????????????????????????????????????????????????????????????????????????????????????????????????????????????????????????????????????????????????????????????????????????????????????????????????????????????????????????????????????????????????????????????????????????????????????????????????????????????????????????????????????????????????????????????????????????????????????????????????????????????????????????????????????????????????????????????????????????????????????????????????????????????????????????????????????????????????????????????????????????????????????????????????????????????????????????????????????????????????????????????????????????????????????????????????????????????????????????????????????????????????????????????????????????????????????????????????????????????????????????????????????????????????????????????????????????????????????????????????????????????????????????????????????????????????????????????????????????????????????????????????????????????????????????????????????????????????????????????????????????????????????????????????????????????????????????????????????????????????????????????????????????????????????????????????????????????????????????????????????????????????????????????????????????????????????????????????????????????????????
pesantesi ????????????????????????????????????????????????????????????????????????????????????????????????????????????????????????????????????????????????????????????????????????????????????????????????????????????????????????????????????????????????????????????????????????????????????????????????????????????????????????????????????????????????????????????????????????????????????????????????????????????????????????????????????????????????AAACTGGGATTAGATACCCCACTATGCCAAGTCGTAAACTTTTA-TTTACACCCCATCCCATCGCCAGGAAACTACGAGCT-AAGCTTAAAACCCAAAGGACTTGACGGTA-CCCCACATCCCCCTAGAGGAGCCTGTCCCATAATTGATAACCCCCGCTTAACCTCACCATTCTTAG--CCTATCAGCCTGTATACTTCCGTCGTCAGCTAACCCCCTGAGTGA--AATTCAGTGAGCCCAA-TGGT-------------CAC-CCACCAAAACGTCAGGTCAAAGTGCAGCAAATAGAATGG-GATCAGATGGGCTACACTTTCT-AATATAG-AAAATAACGAA-AGACTA-TGTGAAACCTAAGTCAGAAGGTGGATTTAGAAGTAAAAAGAAATTAGAGAGTTCTTTTTAA-CCTGGTACTGGGGTGTGTACACACCGCCCC-GTCACCCTCA?????????????????????????????????????????????????????????????????????????????????????????????????????????????????????????????????????????????????????????????????????????????????????????????????????????????????????????????????????????????????????????????????????????????????????????????????????????????????????????????????????????????????????????????????????????????????????????????????????????????????????????????????????????????????????????????????????????????????????????????????????????????????????????????????????????????????????????????????????????????????????????????????????????????????????????????????????????????????????????????????????????????????????????????????????????????????????????????????????????????????????????????????????????????????????????????????????????????????????????????????????????????????????????????????????????????????????????????????????????????????????????????????????????????????????????GCTCTTG-------TAAACATAAGAGGTCCAGCCTGCCCAGTGAC---TTCAGTTCAACGGCCGCGGTATCCTAACCGTGCAAAGGTAGCGTAATCACTTGTCTTCTAAATAGAGACCTGTATGAAAGGCATCACGAGGGTCAAACTGTCTCCTTTTTCCAATCAGTGAAACTAATCTCCCCGTGAAAAAGCGGGGATAATACTATAAGACGAGAAGACCCTATGGAGCTTTAAACTTAACAGCACTTGCCCT----------------TTAACCAAAAT-----AA--CCCCCT---CCACAT--CTTGCTG-TAAGTTTTAGGTTGGGGTGACCGCGGAGAAAAATAAATCCTCCCCAATGAAATAGAACCA----ATTCTTAAGTGAAAAGCCACACCTTGACACATCAATACCCTTGACATCTATTGACCCAATA-TTTTGACCAACGAACCAAGTTACCCTAGGGATAACAGCGCCATCCATTTTGAGAGTTCCTATCGACAAATGGGCTTACGACCTCGATGTTGGATCAGGGTAT----CCCAGTGGTGTAGC-CGCTACT-AATGGTT????????????????????????????????????????????????????????????????????????????????????????????????????????????????????????????????????????????????????????????????????????????????????????????????????????????????????????????????????????????????????????????????????????????????????????????????????????????????????????????????????????????????????????????????????????????????????????????????????????????????????????????????????????????????????????????????????????????????????????????????????????????????????????????????????????????????????????????????????????????????????????????????????????????????????????????????????????????????????????????????????????????????????????????????????????????????????????????????????????????????????????????????????????????????????????????????????????????????????????????????????????????????????????????????????????????????????????????????????????????????????????????????????????????????????????????????????????????????????????????????????????????????????????????????????????????????????????????????????????????????????????????????????????????????????????????????????????????????????????????????????????????????????????????????????????????????????????????????????????????????????????????????????????????????????????????????????????????????????????????????????????????????????????????????????????????????????????????????????????????????????????????????????????????????????????????????????????????????????????????????????????????????????????????????????????????????????????????????????????????????????????????????????????????????????????????????????????????????????????????????????????????????????????????????????????????????????????????????????????????????????????????????????????????????????????????????????????????????????????????????????????????????????????????????????????????????????????????????????????????????????????????????????????????????????????????
unchogMUSM32749 ??????????????????????????????????????????????????????????????????????????????????????????????????????????????????????????????????????????????????????????????????????????????????????????????????????????????????????????????????????????????????????????????????????????????????????????????????????????????????????????????????????????????????????????????????????????????????????????????????????????????????????????????????????????????????????????????TACCCCACTATGCCAAGTCGTAAACTTTAA-TTTACACCCC--CTAATCGCCAGGATACTACGAGCT-AAGCTTAAAACCCAAAGGACTTGACGGTG-CCCCATACCCCCCTAGAGGAGCCTGTCCTATAATTGATACCCCCCGCTTAACCTCACCATTCTTTG--CCTCTCAGCTTGTATACTTCCGTCGTCAGCTAACCACATGAGTGA--ACCCCAGTAAGCCTAA-TGCC-------------CAT-TCACCAAAACGTCAGGTCAAAGTGCAGCAAATAGAGTGG-GAACAGATGGGCTACATTTTCT-AAATTAG-AAAAC-ACGAA-AGACTC-CGTGAAACCGAAGTCAGAAGGTGGATTTAGAAGTAAAAAGAAATTAGAGTGTTCTTTTTAA-CCCGGCACTGGGGCGTGTACACAC??????????????????????????????????????????????????????????????????????????????????????????????????????????????????????????????????????????????????????????????????????????????????????????????????????????????????????????????????????????????????????????????????????????????????????????????????????????????????????????????????????????????????????????????????????????????????????????????????????????????????????????????????????????????????????????????????????????????????????????????????????????????????????????????????????????????????????????????????????????????????????????????????????????????????????????????????????????????????????????????????????????????????????????????????????????????????????????????????????????????????????????????????????????????????????????????????????????????????????????????????????????????????????????????????????????????????????????????????????????????????????????????????????????????????????????????????AAACATCGCCTCTTG-------CTAATATAAGAGGTCCAGCCTGCCCAGTGAC---TTCTGTTTAACGGCCGCGGTATCCTAACCGTGCAAAGGTAGCGTAATAACTTGTCTTTTAAATAAAGACTAGTATGAAAGGCATCACGAGGGTCAAACTGTCTCCTTTCTCTAATCAGTGAAACTAATCCCCCTGTGAAAAAGCAGGAATAAAACTACAAGACGAGAAGACCCTATGGAGCTTTAAACTTAACAGCACCTACAAT----------------AATCAAAGATA-----AT-----CCC---ACACAC--CCTGCTG-CCAGTTTTAGGTTGGGAAGACCGCGGAGAAAAACAAATCCTCCACAATGAAATAGAACTA----ATTCTTAAGTGAAAAGCTACAACTTAACACATCAACACTCTTGACATCTATTGACCCAATA-TTTTGACCAACGAACCAAGTTACCCTAGGGATAACAGCGCCATCCATTTTGAGAGCCCCTATCGACAAATGGGCTTACGACCTCGATGTTGGATCAGGGTAT----CCAAGTGGTGCAGC-CGCTACT-AATGGTTCGTTTGTTCAACGATTAAAACCC?????????????????????????????????????????????????????????????????????????????????????????????????????????????????????????????????????????????????????????????????????????????????????????????????????????????????????????????????????????????????????????????????????????????????????????????????????????????????????????????????????????????????????????????????????????????????????????????????????????????????????????????????????????????????????????????????????????????????????????????????????????????????????????????????????????????????????????????????????????????????????????????????????????????????????????????????????????????????????????????????????????????????????????????????????????????????????????????????????????????????????????????????????????????????????????????????????????????????????????????????????????????????????????????????????????????????????????????????????????????????????????????????????????????????????????????????????????????????????????????????????????????????????????????????????????????????????????????????????????????????????????????????????????????????????????????????????????????????????????????????????????????????????????????????????????????????????????????????????????????????????????????????????????????????????????????????????????????????????????????????????????????????????????????????????????????????????????????????????????????????????????????????????????????????????????????????????????????????????????????????????????????????????????????????????????????????????????????????????????????????????????????????????????????????????????????????????????????????????????????????????????????????????????????????????????????????????????????????????????????????????????????????????????????????????????????????????????????????????????????????????????????????????????????????????????????????????????????????????????????????????????????????????
peruanusMUSM38315 ???????????????????????????????????????????????????????????????????????????????????????????????????????????????????????????????????????????????????????????????????????????????????????????????????????????????????????????????????????????????????????????????????????????????????????????????????????????????????????????????????????????????????????????????????????????????????????????????????????????????????????????????????????????????????????????????ACCCCACTATGCCAAGTTATAAACATTAA-CTTACACCT----CTATCGCCAGGGAACTACGAGCT-AAGCTTAAAACCCAAAGGACTTGACGGTG-CCCCATATCCCCCTAGAGGAGCCTGTCCTATAATTGATAACCCCCACTATACCTCACCACTTTTAG--CCAATCAGCCTGTATACTTCCGTCGTCAGCTTACCACATGAGTGT--TACTTAGTAAGCCCAAGTGTT-------------TAC-TCACTAAAACGTCAGGTCAAGGTGCAGCAAATAAAGTGG-GAAGTGATGGGCTACACTTTCT-AACATAG-AAAATAACGAA-AGACTAGTGTGAAATCTCAGTCAAAAGGTGGATTTAGCAGTAAAAAGAAATTAGAGTGTTCTTTTTAA-TATGGCACTGGGGCGTGTACACACC?????????????????????????????????????????????????????????????????????????????????????????????????????????????????????????????????????????????????????????????????????????????????????????????????????????????????????????????????????????????????????????????????????????????????????????????????????????????????????????????????????????????????????????????????????????????????????????????????????????????????????????????????????????????????????????????????????????????????????????????????????????????????????????????????????????????????????????????????????????????????????????????????????????????????????????????????????????????????????????????????????????????????????????????????????????????????????????????????????????????????????????????????????????????????????????????????????????????????????????????????????????????????????????????????????????????????????????????????????????????????????????????????????????????????????????????????AAACATCGCCTCTTG------CAAAACATAAGAGGTCCAGCCTGCCCGGTGAC---TTTTGTTTAACGGCCGCGGTATCCTAACCGTGCGAAGGTAGCGCAATCACTTGTCTTTTAATTAAAGACTAGTATGAAAGGCATCACGAGGGTCAGACTGTCTCCTTTTTCTAATCAGTGAAACTAATCTTCCCGTGAAAAAGCGAGAATAATTATACAAGACGAGAAGACCCTTTGGAGCTTTAAACTTAACAGCATTTAATCTA-------------CTAAACCAATATA-----AA--GATTCT---TAATAT--TTTGTTG-TAAGTTTTTGGTTGGGGCGACCGCGGAGAAAAACTAATCCTCCGCAATGAATAAGAAC------TTTCTTAAACAATAAGCCACAGCTTTATTTATCAATATACTTGACATCCATTGACCCAATA-ATTTGATCAACGAACCAAGTTACCCTAGGGATAACAGCGCCATCTACTTTGAGAGCTCCTATCGACAAGTAGGCTTACGACCTCGATGTTGGATCAGGGTAT----CCCAGTGGTGTAGA-CGCTACT-AACGGTTCGTTTGTTCAACGATTAAAACCC?????????????????????????????????????????????????????????????????????????????????????????????????????????????????????????????????????????????????????????????????????????????????????????????????????????????????????????????????????????????????????????????????????????????????????????????????????????????????????????????????????????????????????????????????????????????????????????????????????????????????????????????????????????????????????????????????????????????????????????????????????????????????????????????????????????????????????????????????????????????????????????????????????????????????????????????????????????????????????????????????????????????????????????????????????????????????????????????????????????????????????????????????????????????????????????????????????????????????????????????????????????????????????????????????????????????????????????????????????????????????????????????????????????????????????????????????????????????????????????????????????????????????????????????????????????????????????????????????????????????????????????????????????????????????????????????????????????????????????????????????????????????????????????????????????????????????????????????????????????????????????????????????????????????????????????????????????????????????????????????????????????????????????????????????????????????????????????????????????????????????????????????????????????????????????????????????????????????????????????????????????????????????????????????????????????????????????????????????????????????????????????????????????????????????????????????????????????????????????????????????????????????????????????????????????????????????????????????????????????????????????????????????????????????????????????????????????????????????????????????????????????????????????????????????????????????????????????????????????????????????????????????????????
peruanusMTD46801 ????????????????????????????????????????????????????????????????????????????????????????????????????????????????????????????????????????????????????????????????????????????????????????????????????????????????????????????????????????????????????????????????????????????????????????????????????????????????????????????????????????????????????????????????????????????????????????????????????????????????????????????????????????????????????????????????CCCCACTATGCCAAGTTATAAACATTAA-CTTACACCT----CTATCGCCAGGGAACTACGAGCT-AAGCTTAAAACCCAAAGGACTTGACGGTG-CCCCATATCCCCCTAGAGGAGCCTGTCCTATAATTGATAACCCCCACTATACCTCACCACTTTTAG--CCAATCAGCCTGTATACTTCCGTCGTCAGCTTACCACATGAGTGT--TACTTAGTAAGCCCAAGTGTT-------------TAC-TCACTAAAACGTCAGGTCAAGGTGCAGCAAATAAAGTGG-GAAGTGATGGGCTACACTTTCT-AACATAG-AAAATAACGAA-AGACTAGTGTGAAATCTCAGTCAAAAGGTGGATTTAGCAGTAAAAAGAAATTAGAGTGTTCTTTTTAA-TATGGCACTGGGGCGTGTACACACCG?????????????????????????????????????????????????????????????????????????????????????????????????????????????????????????????????????????????????????????????????????????????????????????????????????????????????????????????????????????????????????????????????????????????????????????????????????????????????????????????????????????????????????????????????????????????????????????????????????????????????????????????????????????????????????????????????????????????????????????????????????????????????????????????????????????????????????????????????????????????????????????????????????????????????????????????????????????????????????????????????????????????????????????????????????????????????????????????????????????????????????????????????????????????????????????????????????????????????????????????????????????????????????????????????????????????????????????????????????????????????????????????????????????????????????????????????AACATCGCCTCTTG------CAAAACATAAGAGGTCCAGCCTGCCCGGTGAC---TTTTGTTTAACGGCCGCGGTATCCTAACCGTGCGAAGGTAGCGCAATCACTTGTCTTTTAATTAAAGACTAGTATGAAAGGCATCACGAGGGTCAGACTGTCTCCTTTTTCTAATCAGTGAAACTAATCTTCCCGTGAAAAAGCGAGAATAATCATACAAGACGAGAAGACCCTTTGGAGCTTTAAACTTAACAGCATTTAATCTA-------------CTAAACCAATATA-----AA--GATTCT---TAATAT--TTTGTTG-TAAGTTTTTGGTTGGGGCGACCGCGGAGAAAAACTAATCCTCCGCAATGAATAAGAAC------TTTCTTAAACAATAAGCCACAGCTTTATTTATCAATATACTTGACATCCATTGACCCAATA-ATTTGATCAACGAACCAAGTTACCCTAGGGATAACAGCGCCATCTACTTTGAGAGCTCCTATCGACAAGTAGGCTTACGACCTCGATGTTGGATCAGGGTAT----CCCAGTGGTGTAGA-CGCTACT-AACGGTTCGTTTGTTCAACGATTAAAACCC?????????????????????????????????????????????????????????????????????????????????????????????????????????????????????????????????????????????????????????????????????????????????????????????????????????????????????????????????????????????????????????????????????????????????????????????????????????????????????????????????????????????????????????????????????????????????????????????????????????????????????????????????????????????????????????????????????????????????????????????????????????????????????????????????????????????????????????????????????????????????????????????????????????????????????????????????????????????????????????????????????????????????????????????????????????????????????????????????????????????????????????????????????????????????????????????????????????????????????????????????????????????????????????????????????????????????????????????????????????????????????????????????????????????????????????????????????????????????????????????????????????????????????????????????????????????????????????????????????????????????????????????????????????????????????????????????????????????????????????????????????????????????????????????????????????????????????????????????????????????????????????????????????????????????????????????????????????????????????????????????????????????????????????????????????????????????????????????????????????????????????????????????????????????????????????????????????????????????????????????????????????????????????????????????????????????????????????????????????????????????????????????????????????????????????????????????????????????????????????????????????????????????????????????????????????????????????????????????????????????????????????????????????????????????????????????????????????????????????????????????????????????????????????????????????????????????????????????????????????????????????????????????????
spIMUSM33262 ????????????????????????????????????????????????????????????????????????????????????????????????????????????????????????????????????????????????????????????????????????????????????????????????????????????????????????????????????????????????????????????????????????????????????????????????????????????????????????????????????????????????????????????????????????????????????????????????????????????????????????????????????????????????????????????????????ACTATGCCAAGTCATAAACCTTAA-CTTACACCA----CTACCGCCAGGGAACTACGAGCT-AAGCTTAAAACCCAAAGGACTTGACGGTG-CCCCACATCCCCCTAGAGGAGCCTGTCCTATAATTGATAACCCCCGCTAAACCTTACCACTTTTAG--CCAATCAGCCTGTATACTTCCGTCGTCAGCTTACCACATGAGTGT--TACTTAGTAAGCCCAAGTGTT-------------TAT-TTACTAAAACGTCAGGTCAAGGTGCAGCAAATAAAGTGG-GAAGCGATGGGCTACACTTTCT-AATATAG-AAAATAACGAA-AGACTA-TGTGAAATCTAAGTCAAAAGGTGGATTTAGCAGTAAAAAGAAATTAGAGTGTTCTTTTTAA-TATGGCACTGGGGCGTGTACACACCGC???????????????????????????????????????????????????????????????????????????????????????????????????????????????????????????????????????????????????????????????????????????????????????????????????????????????????????????????????????????????????????????????????????????????????????????????????????????????????????????????????????????????????????????????????????????????????????????????????????????????????????????????????????????????????????????????????????????????????????????????????????????????????????????????????????????????????????????????????????????????????????????????????????????????????????????????????????????????????????????????????????????????????????????????????????????????????????????????????????????????????????????????????????????????????????????????????????????????????????????????????????????????????????????????????????????????????????????????????????????????????????????????????????????????????????????????AAACATCGCCTCCTG------CAAAATATAGGAGGTCCAGCCTGCCCGGTGAC---TTTTGTTTAACGGCCGCGGTATCCTAACCGTGCGAAGGTAGCGCAATCACTTGTCTTTTAATTAAAGACTAGTATGAAAGGCATCACGAGGGTCAAACTGTCTCCTTTTTCTAATCAGTGAAACTAATCTTCCCGTGAAAAAGCGAGAATAAATATACAAGACGAGAAGACCCTTTGGAGCTTTAAACTTAACAGCATTTAATTCA-------------CTAAGCCAAA--------TA--ATTATT---TTATAT--TTTGTTG-TAAGTTTTTGGTTGGGGCGACCGCGGAGAAAAACTAATCCTCCGCAATGAATAAGAACTT----ATTCTTAAATAATAAGCCACAGCTTTATGTATCAATACACTTGACATCCATTGACCCAATA-CTTTGATCAACGAACCAAGTTACCCTAGGGATAACAGCGCCATCTACTTTGAGAGCTCCTATCGACAAGTAGGCTTACGACCTCGATGTTGGATCGGGGTAT----CCCAGTGGTGTAGA-CGCTACT-AATGGTTCGTTTGTTCAACGATTAAAACCC?????????????????????????????????????????????????????????????????????????????????????????????????????????????????????????????????????????????????????????????????????????????????????????????????????????????????????????????????????????????????????????????????????????????????????????????????????????????????????????????????????????????????????????????????????????????????????????????????????????????????????????????????????????????????????????????????????????????????????????????????????????????????????????????????????????????????????????????????????????????????????????????????????????????????????????????????????????????????????????????????????????????????????????????????????????????????????????????????????????????????????????????????????????????????????????????????????????????????????????????????????????????????????????????????????????????????????????????????????????????????????????????????????????????????????????????????????????????????????????????????????????????????????????????????????????????????????????????????????????????????????????????????????????????????????????????????????????????????????????????????????????????????????????????????????????????????????????????????????????????????????????????????????????????????????????????????????????????????????????????????????????????????????????????????????????????????????????????????????????????????????????????????????????????????????????????????????????????????????????????????????????????????????????????????????????????????????????????????????????????????????????????????????????????????????????????????????????????????????????????????????????????????????????????????????????????????????????????????????????????????????????????????????????????????????????????????????????????????????????????????????????????????????????????????????????????????????????????????????????????????????????????????????
daemon ????????????????????????????????????????????????????????????????????????????????????????????????????????????????????????????????????????????????????????????????????????????????????????????????????????????????????????????????????????????????????????????????????????????????????????????????????????????????????????????????????????????????????????????????????????????????????????????????????????????????????????????????????????????????????????????????CCCCACTATGCCAAGTCGTAAACTTTAA-TTTACACCC----TCCTCGCCAGGATATTACGAGCT-AAACTTAAAACCCAAAGGACTTGACGGTGTCCCCATATCCCCCTAGAGGAGCCTGTCCTATAATTGATACCCCCCGCTTAACCTCACCACTCTTTG--CCTCTCAGCTTGTATACTTCCGTCGTCAGCCAACCACATGAGTGA--AATCCAGTAGGCTTAA-TGTC-------------TGT-GCACC-AAACGTCAGGTCAAAGTGCAGCAAATAGAGTGG-GAACAGATGGGCTACATTTTCT-AACTTAG-AAAACAACGAA-AGACTC-CATGAAATCAGAGTCAGAAGGTGGATTTAGAAGTAAAAAGAAATTAGAGTGTTCTTTTTAA-CCCGGCACTGGGGCATGTACACAC???????????????????????????????????????????????????????????????????????????????????????????????????????????????????????????????????????????????????????????????????????????????????????????????????????????????????????????????????????????????????????????????????????????????????????????????????????????????????????????????????????????????????????????????????????????????????????????????????????????????????????????????????????????????????????????????????????????????????????????????????????????????????????????????????????????????????????????????????????????????????????????????????????????????????????????????????????????????????????????????????????????????????????????????????????????????????????????????????????????????????????????????????????????????????????????????????????????????????????????????????????????????????????????????????????????????????????????????????????????????????????????????????????????????????????????????????AACATCGCCTCTTG-------CCAACATAAGAGGTCCAGCCTGCCCAGTGAC----CCTGTTAAACGGCCGCGGTATCCTAACCGTGCAAAGGTAGCGTAATAACTTGTCTTTTAAATAAAGGCTAGTATGAAAGGCATCACGAGGGTTAAACTGTCTCCTTTCTCTAATCAGTGAAACTAATCTCCCCGTGAAAAAGCGGGGATAAAACTACAAGACGAGAAGACCCTATGGAACTTTAAACTTAACAGCACCTGCCTCGG--------------CAATTAAAAAT-----AA--CCCCTC---TGCCCC--TCTGCTG-TCAGTTTTTGGTTGGGGTGACCGCGGAGAAAAACAAATCCTCCACAATGAAATAGAACTA----GTTCTTAAGTGAAAAGCCACAACTTAATACATCAATACTTTTGACATCTCTTGATCCAATA-TTTTGATCAACGAACCAAGCTACCCTAGGGATAACAGCGCCATCCATTTTGAGAGCTCCTATCGACAAATGGGCTTACGACCTCGATGTTGGATCAGGGTAT----CCCAGTGGTGTAGC-CGCTACT-AACGGTTCGTTTGTTCAACGATTAAAACCC?????????????????????????????????????????????????????????????????????????????????????????????????????????????????????????????????????????????????????????????????????????????????????????????????????????????????????????????????????????????????????????????????????????????????????????????????????????????????????????????????????????????????????????????????????????????????????????????????????????????????????????????????????????????????????????????????????????????????????????????????????????????????????????????????????????????????????????????????????????????????????????????????????????????????????????????????????????????????????????????????????????????????????????????????????????????????????????????????????????????????????????????????????????????????????????????????????????????????????????????????????????????????????????????????????????????????????????????????????????????????????????????????????????????????????????????????????????????????????????????????????????????????????????????????????????????????????????????????????????????????????????????????????????????????????????????????????????????????????????????????????????????????????????????????????????????????????????????????????????????????????????????????????????????????????????????????????????????????????????????????????????????????????????????????????????????????????????????????????????????????????????????????????????????????????????????????????????????????????????????????????????????????????????????????????????????????????????????????????????????????????????????????????????????????????????????????????????????????????????????????????????????????????????????????????????????????????????????????????????????????????????????????????????????????????????????????????????????????????????????????????????????????????????????????????????????????????????????????????????????????????????????????????
intiMUSM31976 ???????????????????????????????????????????????????????????????????????????????????????????????????????????????????????????????????????????????????????????????????????????????????????????????????????????????????????????????????????????????????????????????????????????????????????????????????????????????????????????????????????????????????????????????????????????????????????????????????????????????????????????????????????????????????????????????????????????CAAGTCGTAAACTTTAA-CTTACACCCCCACCCCCCGCCAGGAAACTACGAGCT-AAGCTTAAAACCCAAAGGACTTGACGGTA-CCCCACATCCCCCTAGAGGAGCCTGTCCCATAATTGATAACCCCCGCTAAACCTCACCACTCTTAG--CCTATCAGCCTGTATACTTCCGTCGTCAGCTAACCACATGAGTGA--AACTCAGTAGGCCCAA-TGGC-------------AAC-CCGCCAAAACGTCAGGTCAAAGTGCAGCAAATAGAGTGG-GATCAGATGGGCTACACTTTCT-AATATAG-AAAAC-ACGAA-AGACTA-CGTGAAACCTGAGTCAGAAGGTGGATTTAGAAGTAAAAAGAAGTCAGAGAATTCTTTTTAA-CCTGGTACTGGGGTGTGTACACACCGCC???????????????????????????????????????????????????????????????????????????????????????????????????????????????????????????????????????????????????????????????????????????????????????????????????????????????????????????????????????????????????????????????????????????????????????????????????????????????????????????????????????????????????????????????????????????????????????????????????????????????????????????????????????????????????????????????????????????????????????????????????????????????????????????????????????????????????????????????????????????????????????????????????????????????????????????????????????????????????????????????????????????????????????????????????????????????????????????????????????????????????????????????????????????????????????????????????????????????????????????????????????????????????????????????????????????????????????????????????????????????????????????????????????????????????????????????????TCGCCTCTTG-------TAAACATAAGAGGTCCCGCCTGCCCAGTGAC---TTCAGTTCAACGGCCGCGGTATCCTAACCGTGCAAAGGTAGCGTAATCACTTGTCTTTTAAATGGAGACTTGTATGAAAGGCATCACGAGGGTCAAACTGTCTCCTTTTTCCAATCAGTGAAACTAATCTCCCCGTGAAAAAGCGGGGATAATATTATAAGACGAGAAGACCCTATGGAGCTTTAAACTTAACAGCACTTGCCCT----------------CAGCCAAAATT----AAC--CCCTCC---CCCCAT--CTTGCTG-TGAGTTTTAGGTTGGGGTGACCGCGGAGAAAAATAAATCCTCCCCAATGAAATAGAGCC-----ATTCTTAAGTGGAGAGTTACACCTTGACACATCAGTAC-CCTGACATCTATTGACCCAATA-CTTTGACCAACGAACCAAGTTACCCTAGGGATAACAGCGCCATCCATTTTGAGAGTTCCTATCGACAAATGGGCTTACGACCTCGATGTTGGATCAGGGTGC----CCAAGTGGTGTAGC-CGCTACT-AATGGTTCGTTTGTTCAACGATTAAAACCC?????????????????????????????????????????????????????????????????????????????????????????????????????????????????????????????????????????????????????????????????????????????????????????????????????????????????????????????????????????????????????????????????????????????????????????????????????????????????????????????????????????????????????????????????????????????????????????????????????????????????????????????????????????????????????????????????????????????????????????????????????????????????????????????????????????????????????????????????????????????????????????????????????????????????????????????????????????????????????????????????????????????????????????????????????????????????????????????????????????????????????????????????????????????????????????????????????????????????????????????????????????????????????????????????????????????????????????????????????????????????????????????????????????????????????????????????????????????????????????????????????????????????????????????????????????????????????????????????????????????????????????????????????????????????????????????????????????????????????????????????????????????????????????????????????????????????????????????????????????????????????????????????????????????????????????????????????????????????????????????????????????????????????????????????????????????????????????????????????????????????????????????????????????????????????????????????????????????????????????????????????????????????????????????????????????????????????????????????????????????????????????????????????????????????????????????????????????????????????????????????????????????????????????????????????????????????????????????????????????????????????????????????????????????????????????????????????????????????????????????????????????????????????????????????????????????????????????????????????????????????????????????????????
spMTD45075 ?????????????????????????????????????????????????????????????????????????????????????????????????????????????????????????????????????????????????????????????????????????????????????????????????????????????????????????????????????????????????????????????????????????????????????????????????????????????????????????????????????????????????????????????????????????????????????????????????????????????????????????????????????????????????????????????????????????GCCAAGTCGTAA--CTTTA-CTTACACCCACACCCCCCGCCAGGAAACTACGAGCT-AAGCTTAAAACCCAAAGGACTTGACGGTA-CCCCACATCCCCCTAGAGGAGCCTGTCCCATAATTGATAACCCCCGCTAAACCTCACCACTCTTAG--CCTATCAGCCTGTATACTTCCGTCGTCAGCTAACCACATGAGTGA--AACTCAGTAGGCCCAA-TGGC-------------AAC-CCACCAAAACGTCAGGTCAAAGTGCAGCAAATAGAGTGG-GATCAGATGGGCTACACTTTCT-AATATAG-AAAAT-ACGAA-AGACTA-TGTGAAACCTGAGTCAGAAGGTGGATTTAGAAGTAAAAAGAAGTCAGAGAATTCTTTTTAA-CCTGGTACTGGGGTGTGTACACACCGCCCCGGTCACCCTCA?????????????????????????????????????????????????????????????????????????????????????????????????????????????????????????????????????????????????????????????????????????????????????????????????????????????????????????????????????????????????????????????????????????????????????????????????????????????????????????????????????????????????????????????????????????????????????????????????????????????????????????????????????????????????????????????????????????????????????????????????????????????????????????????????????????????????????????????????????????????????????????????????????????????????????????????????????????????????????????????????????????????????????????????????????????????????????????????????????????????????????????????????????????????????????????????????????????????????????????????????????????????????????????????????????????????????????????????????????????????????????????????????????????????????AAACATCGCCTCTTG-------TAAACATAAGAGGTCCAGCCTGCCCAGTGAC---TTCAGTTCAACGGCCGCGGTATCCTAACCGTGCAAAGGTAGCGTAATCACTTGTCTTTTAAATGGAGACTTGTATGAAAGGCATCACGAGGGTCAAACTGTCTCCTTTTTCCAATCAGTGAAACTAATCTCCCCGTGAAAAAGCGGGGATAATATTATAAGACGAGAAGACCCTATGGAGCTTTAAACTTAACAGCACTTGCCAT----------------CAACCAAAACT----AAC-CCCCTGC---CCCCAT--CTTGCTG-TAAGTTTTAGGTTGGGGTGACCGCGGAGAAAAATAAATCCTCCCCAATGAAATAGAGCC-----ATTCTTAAGTGGAAAGTTACACCTTGACACATCAGTAC-CCTGACATCTATTGACCCAATA-CTTTGACCAACGAACCAAGTTACCCTAGGGATAACAGCGCCATCCATTTTGAGAGTTCCTATCGACAAATGGGCTTACGACCTCGATGTTGGATCAGGGTAC----CCAAGTGGTGTAGC-CGCTACT-AATGGTT????????????????????????????????????????????????????????????????????????????????????????????????????????????????????????????????????????????????????????????????????????????????????????????????????????????????????????????????????????????????????????????????????????????????????????????????????????????????????????????????????????????????????????????????????????????????????????????????????????????????????????????????????????????????????????????????????????????????????????????????????????????????????????????????????????????????????????????????????????????????????????????????????????????????????????????????????????????????????????????????????????????????????????????????????????????????????????????????????????????????????????????????????????????????????????????????????????????????????????????????????????????????????????????????????????????????????????????????????????????????????????????????????????????????????????????????????????????????????????????????????????????????????????????????????????????????????????????????????????????????????????????????????????????????????????????????????????????????????????????????????????????????????????????????????????????????????????????????????????????????????????????????????????????????????????????????????????????????????????????????????????????????????????????????????????????????????????????????????????????????????????????????????????????????????????????????????????????????????????????????????????????????????????????????????????????????????????????????????????????????????????????????????????????????????????????????????????????????????????????????????????????????????????????????????????????????????????????????????????????????????????????????????????????????????????????????????????????????????????????????????????????????????????????????????????????????????????????????????????????????????????????????????????????????????????????
spIMUSM33261 ???????????????????????????????????????????????????????????????????????????????????????????????????????????????????????????????????????????????????????????????????????????????????????????????????????????????????????????????????????????????????????????????????????????????????????????????????????????????????????????????????????????????????????????????????????????????????????????????????????????????????????????????????????????????????????????????ACCCCACTATGCCAAGTCATAAACCTTAA-CTTACACCA----CTACCGCCAGGGAACTACGAGCT-AAGCTTAAAACCCAAAGGACTTGACGGTG-CCCCACATCCCCCTAGAGGAGCCTGTCCTATAATTGATAACCCCCGCTAAACCTTACCACTTTTAG--CCAATCAGCCTGTATACTTCCGTCGTCAGCTTACCACATGAGTGT--TACTTAGTAAGCCCAAGTGTT-------------TAT-TTACTAAAACGTCAGGTCAAGGTGCAGCAAATAAAGTGG-GAAGCGATGGGCTACACTTTCT-AATATAG-AAAATAACGAA-AGACTA-TGTGAAATCTAAGTCAAAAGGTGGATTTAGCAGTAAAAAGAAATTAGAGTGTTCTTTTTAA-TATGGCACTGGGGCGTGTACACA????????????????????????????????????????????????????????????????????????????????????????????????????????????????????????????????????????????????????????????????????????????????????????????????????????????????????????????????????????????????????????????????????????????????????????????????????????????????????????????????????????????????????????????????????????????????????????????????????????????????????????????????????????????????????????????????????????????????????????????????????????????????????????????????????????????????????????????????????????????????????????????????????????????????????????????????????????????????????????????????????????????????????????????????????????????????????????????????????????????????????????????????????????????????????????????????????????????????????????????????????????????????????????????????????????????????????????????????????????????????????????????????????????????????????????????????????????????????????????????????AGGAGGTCCAGCCTGCCCGGTGAC---TTTTGTTTAACGGCCGCGGTATCCTAACCGTGCGAAGGTAGCGCAATCACTTGTCTTTTAATTAAAGACTAGTATGAAAGGCATCACGAGGGTCAAACTGTCTCCTTTTTCTAATCAGTGAAACTAATCTTCCCGTGAAAAAGCGAGAATAAATATACAAGACGAGAAGACCCTTTGGAGCTTTAAACTTAACAGCATTTAATTCA-------------CTAAGCCAAA--------TA--ATTATT---TTATAT--TTTGTTG-TAAGTTTTTGGTTGGGGCGACCGCGGAGAAAAACTAATCCTCCGCAATGAATAAGAACTT----ATTCTTAAATAATAAGCCACAGCTTTATGTATCAATACACTTGACATCCATTGACCCAATA-CTTTGATCAACGAACCAAGTTACCCTAGGGATAACAGCGCCATCTACTTTGAGAGCTCCTATCGACAAGTAGGCTTACGACCTCGATGTTGGATCGGGGTAT----CCCAGTGGTGTAGA-CGCTACT-AATGGTTCGTTTGTTCAACGATTAAAACCC?????????????????????????????????????????????????????????????????????????????????????????????????????????????????????????????????????????????????????????????????????????????????????????????????????????????????????????????????????????????????????????????????????????????????????????????????????????????????????????????????????????????????????????????????????????????????????????????????????????????????????????????????????????????????????????????????????????????????????????????????????????????????????????????????????????????????????????????????????????????????????????????????????????????????????????????????????????????????????????????????????????????????????????????????????????????????????????????????????????????????????????????????????????????????????????????????????????????????????????????????????????????????????????????????????????????????????????????????????????????????????????????????????????????????????????????????????????????????????????????????????????????????????????????????????????????????????????????????????????????????????????????????????????????????????????????????????????????????????????????????????????????????????????????????????????????????????????????????????????????????????????????????????????????????????????????????????????????????????????????????????????????????????????????????????????????????????????????????????????????????????????????????????????????????????????????????????????????????????????????????????????????????????????????????????????????????????????????????????????????????????????????????????????????????????????????????????????????????????????????????????????????????????????????????????????????????????????????????????????????????????????????????????????????????????????????????????????????????????????????????????????????????????????????????????????????????????????????????????????????????????????????????????
bufoides ???????????????????????????????????????????????????????????????????????????????????????????????????????????????????????????????????????????????????????????????????????????????????????????????????????????????????????????????????????????????????????????????????????????????????????????????????????????????????????????????????????????????????????????????????????????????????????????????????????????????????????????????????????????????TAAACTGGGATTAGATACCCCACTATGCCAAGTCGTAAACTTTAA-TTTACACCCC-TCCAATCGCCTGGAAACTACGAGCT-AAGCTTAAAACCCAAAGGACTTGACGGTA-CCCCACATCCCCCTAGAGGAGCCTGTCCTATAATTGATAACCCCCGCTAAACCTCACCATTCTTAG--CCTATCAGCCTGTATACTTCCGTCGTCAGCTAACCACATGAGTGC--AACTCAGTGAGCTTAA-TGGC-------------CAC-CCACCAAAACGTCAGGTCAAAGTGCAGCAAATAGAATGG-GATCAGATGGGCTACACTTTCT-AGTATAG-AAGACAACGAA-AGACTA-TGTGAAACCTGAGTCAGAAGGTGGATTTAGAAGTAAAAAGAAATCAGAGAGTTCTTTTTAA-CCTGGTACTGGGGTGTGTACACACCGCCC--GTCACCCTCA??????????????????????????????????????????????????????????????????????????????????????????????????????????????????????????????????????????????????????????????????????????????????????????????????????????????????????????????????????????????????????????????????????????????????????????????????????????????????????????????????????????????????????????????????????????????????????????????????????????????????????????????????????????????????????????????????????????????????????????????????????????????????????????????????????????????????????????????????????????????????????????????????????????????????????????????????????????????????????????????????????????????????????????????????????????????????????????????????????????????????????????????????????????????????????????????????????????????????????????????????????????????????????????????????????????????????????????????????????????????????????????????????????????????????????????????????????????????????????????????CCAGTGAC---TTCAGTTCAACGGCCGCGGTATCCTAACCGTGCAAAGGTAGCGTAATCACTTGTCTTTTAAATAGAGACTTGTATGAAAGGCATCACGAGGGTCAAACTGTCTCCTTTTTCCAATCAGTGAAACTAATCTCCCTGTGAAAAAGCAGGGATGATATTATAAGACGAGAAGACCCTATGGAGCTTCAAACTTAACAGCACCTGCCCT----------------TAACCAAAA-------AA--CCACTG---CTCCAT--CTTGCTG-TAAGTTTTAGRTTGGGGTGACCGCGGAGAAAAACAAATCCTCCCCAATGAAATAGAGCCA----ACTCTTAAGTAAAGAGCCACACCTTGATACATCAATACCCTTGACATCTATTGACCCAATA-TTTTGACCAACGAACCAAGTTACCCTAGGGATAACAGCGCCATCCATTTTGAGAGTTCCTATCGACAAGTGGGCTTACSACCTCGATGTTGGATCAGGGTAT----CCAAGTGGTGTAGC-CGCTACT-AATGGTT????????????????????????????????????????????????????????????????????????????????????????????????????????????????????????????????????????????????????????????????????????????????????????????????????????????????????????????????????????????????????????????????????????????????????????????????????????????????????????????????????????????????????????????????????????????????????????????????????????????????????????????????????????????????????????????????????????????????????????????????????????????????????????????????????????????????????????????????????????????????????????????????????????????????????????????????????????????????????????????????????????????????????????????????????????????????????????????????????????????????????????????????????????????????????????????????????????????????????????????????????????????????????????????????????????????????????????????????????????????????????????????????????????????????????????????????????????????????????????????????????????????????????????????????????????????????????????????????????????????????????????????????????????????????????????????????????????????????????????????????????????????????????????????????????????????????????????????????????????????????????????????????????????????????????????????????????????????????????????????????????????????????????????????????????????????????????????????????????????????????????????????????????????????????????????????????????????????????????????????????????????????????????????????????????????????????????????????????????????????????????????????????????????????????????????????????????????????????????????????????????????????????????????????????????????????????????????????????????????????????????????????????????????????????????????????????????????????????????????????????????????????????????????????????????????????????????????????????????????????????????????????????????????????????????????????
kauneorumMTD44332 ???????????????????????????????????????????????????????????????????????????????????????????????????????????????????????????????????????????????????????????????????????????????????????????????????????????????????????????????????????????????????????????????????????????????????????????????????????????????????????????????????????????????????????????????????????????????????????????????????????????????????????????????????????????????????????????????????????????????????????????????????????????????GCCAGGAAACTACGAGCT-AAGCTTAAAACCCAAAGGACTTGACGGTG-CCCCATATCCCCCTAGAGGAGCCTGTCCCATAATTGATAACCCCCGCTAAACCTCACCACTCTTAG--CCTATCAGCCTGTATACTTCCGTCGTCAGCTAACCACATGAGTGA--AACTCAGTAAGCCTAA-TGGT-------------AAC-CCACCAAAACGTCAGGTCAAAGTGCAGCAAATAGAGTGG-GATCAGATGGGCTACACTTTCT-AGTATAG-AAAAT-ACGAA-AGACTA-TGTGAAACCTAAGTCAGAAGGTGGATTTAGAAGTAAAAAGAATTCAGAAAATTCTTTTTAA-CCTGGTACTGGGGTGTGTACACACCGCCCCGGTCACCCTCA?????????????????????????????????????????????????????????????????????????????????????????????????????????????????????????????????????????????????????????????????????????????????????????????????????????????????????????????????????????????????????????????????????????????????????????????????????????????????????????????????????????????????????????????????????????????????????????????????????????????????????????????????????????????????????????????????????????????????????????????????????????????????????????????????????????????????????????????????????????????????????????????????????????????????????????????????????????????????????????????????????????????????????????????????????????????????????????????????????????????????????????????????????????????????????????????????????????????????????????????????????????????????????????????????????????????????????????????????????????????????????????????????TCGCCTGTTTATTCAAAAACATCGCCTCTTG-------TAAACATAAGAGGTCCCGCCTGCCCAGTGAC---TTCAGTTCAACGGCCGCGGTATCCTAACCGTGCAAAGGTAGCGTAATCACTTGTCTTCTAAATAGAGACCTGTATGAAAGGCGTCACGAGGGTCAAACTGTCTCCTTTTTCCAATCAGTGAAACTAATCTCCCCGTGAAAAAGCAGGGATAACACTATAAGACGAGAAGACCCTATGGAGCTTTAAACTTAACAGCACTTGCCCT----------------TAGCCAAGATA----A----CCGCTC---CCTCAT--CTTGCTG-TAAGTTTTAGGTTGGGGTGACCGCGGAGAAAAATAAATCCTCCCCAATGAAATAGACCC-----ATTCTTAAGTGGAAAGTTACACCTTGACACATCAGTAC-CCTGACATCTATTGACCCAATA-CTTTGACCAACGAACCAAGTTACCCTAGGGATAACAGCGCTATCCATTTTGAGAGTTCCTATCGACAAATGGGCTTACGACCTCGATGTTGGATCAGGGTGC----CCAAGTGGTGTAGC-CGCTACT-AATGGTT????????????????????????????????????????????????????????????????????????????????????????????????????????????????????????????????????????????????????????????????????????????????????????????????????????????????????????????????????????????????????????????????????????????????????????????????????????????????????????????????????????????????????????????????????????????????????????????????????????????????????????????????????????????????????????????????????????????????????????????????????????????????????????????????????????????????????????????????????????????????????????????????????????????????????????????????????????????????????????????????????????????????????????????????????????????????????????????????????????????????????????????????????????????????????????????????????????????????????????????????????????????????????????????????????????????????????????????????????????????????????????????????????????????????????????????????????????????????????????????????????????????????????????????????????????????????????????????????????????????????????????????????????????????????????????????????????????????????????????????????????????????????????????????????????????????????????????????????????????????????????????????????????????????????????????????????????????????????????????????????????????????????????????????????????????????????????????????????????????????????????????????????????????????????????????????????????????????????????????????????????????????????????????????????????????????????????????????????????????????????????????????????????????????????????????????????????????????????????????????????????????????????????????????????????????????????????????????????????????????????????????????????????????????????????????????????????????????????????????????????????????????????????????????????????????????????????????????????????????????????????????????????????????????????????????????
spMTD44759 ??????????????????????????????????????????????????????????????????????????????????????????????????????????????????????????????????????????????????????????????????????????????????????????????????????????????????????????????????????????????????????????????????????????????????????????????????????????????????????????????????????????????????????????????????????????????????????????????????????????????????????????????????????????????????????????????????????????????????????????????????????????????????????????CGAGGCT-AAGCTTAAAACCCAAAGGACTTGACGGTA-CCCCACATCCCCCTAGAGGAGCCTGTCCCATAATKGATAACCCCCGCTAAACCTCACCACTCTTAG--CCTATCAGCCTGTATACTTCCGTCGTCAGCTAACCACATGAGTGA--AACTCAGTAGGCCCAA-TGGC-------------AAC-CCACCAAAACGTCAGGTCAAAGTGCAGCAAATAGAGTGG-GATCAGATGGGCTACACTTTCT-AATATAG-AAAAT-ACGAAGAGATTA-TGTGAAACCTGAGTCAGAAGGGGGATTTAAAAGTAAAAAGAAGTCAGAGAATTCTTTTTAA-CCTGGGACTGGGGTGTGTACACACCGCCC--GTCACCCTCA?????????????????????????????????????????????????????????????????????????????????????????????????????????????????????????????????????????????????????????????????????????????????????????????????????????????????????????????????????????????????????????????????????????????????????????????????????????????????????????????????????????????????????????????????????????????????????????????????????????????????????????????????????????????????????????????????????????????????????????????????????????????????????????????????????????????????????????????????????????????????????????????????????????????????????????????????????????????????????????????????????????????????????????????????????????????????????????????????????????????????????????????????????????????????????????????????????????????????????????????????????????????????????????????????????????????????????????????????????????????????????????????????TCGCCTGTTTATTCAAAAACATCGCCTCTTG-------TAAACATAAGAGGTCCAGCCTGCCCAGTGAC---TTCAGTTCAACGGCCGCGGTATCCTAACCGTGCAAAGGTAGCGTAATCACTTGTCTTTTAAATGGAGACTTGTATGAAAGGCATCACGAGGGTCAAACTGTCTCCTTTTTCCAATCAGTGAAACTAATCTCCCCGTGAAAAAGCGGGGATAATATTATAAGACGAGAAGACCCTATGGAGCTTTAAACTTAACAGCACTTGCCAT----------------CAACCAAAACT----AAC-CCCCTTC---CCCCAT--TTTGCTG-TAAGTTTTAGGTTGGGGTGACCGCGGAGAAAAATAAATCCTCCACAATGAAATAGAGCC-----ATTCTTAAGTGGAAAGTTACACCTTGACACATCAGTAC-CCTGACATCTATTGACCCAATA-TTTTGACCAACGAACCAAGTTACCCTAGGGATAACAGCGCCATCCATTTTGAGAGTTCCTATCGACAAATGGGCTTACGACCTCGATGTTGGATCAGGGTAC----CCAAGTGGTGTAGC-C??????????????????????????????????????????????????????????????????????????????????????????????????????????????????????????????????????????????????????????????????????????????????????????????????????????????????????????????????????????????????????????????????????????????????????????????????????????????????????????????????????????????????????????????????????????????????????????????????????????????????????????????????????????????????????????????????????????????????????????????????????????????????????????????????????????????????????????????????????????????????????????????????????????????????????????????????????????????????????????????????????????????????????????????????????????????????????????????????????????????????????????????????????????????????????????????????????????????????????????????????????????????????????????????????????????????????????????????????????????????????????????????????????????????????????????????????????????????????????????????????????????????????????????????????????????????????????????????????????????????????????????????????????????????????????????????????????????????????????????????????????????????????????????????????????????????????????????????????????????????????????????????????????????????????????????????????????????????????????????????????????????????????????????????????????????????????????????????????????????????????????????????????????????????????????????????????????????????????????????????????????????????????????????????????????????????????????????????????????????????????????????????????????????????????????????????????????????????????????????????????????????????????????????????????????????????????????????????????????????????????????????????????????????????????????????????????????????????????????????????????????????????????????????????????????????????????????????????????????????????????????????????????????????????????????????????????????????
intiMUSM31984 ???????????????????????????????????????????????????????????????????????????????????????????????????????????????????????????????????????????????????????????????????????????????????????????????????????????????????????????????????????????????????????????????????????????????????????????????????????????????????????????????????????????????????????????????????????????????????????????????????????????????????????????????????????????????????????????????ACCCCACTATGCCAAGTCGTAAACTTTAA-CTTACACCCC-CACCCCCGCCAGGAAACTACGAGCT-AAGCTTAAAACCCAAAGGACTTGACGGTA-CCCCACATCCCCCTAGAGGAGCCTGTCCCATAATTGATAACCCCCGCTAAACCTCACCACTCTTAG--CCTATCAGCCTGTATACTTCCGTCGTCAGCTAACCACATGAGTGA--AACTCAGTAGGCCCAA-TGGC-------------AAC-CCGCCAAAACGTCAGGTCAAAGTGCAGCAAATAGAGTGG-GATCAGATGGGCTACACTTTCT-AATATAG-AAAAT-ACGAA-AGACTA-CGTGAAACCTGAGTCAGAAGGTGGATTTAGAAGTAAAAAGAAGTCAGAGAATTCTTTTTAA-CCTGGTACTGGGGTGTGTACACACCG????????????????????????????????????????????????????????????????????????????????????????????????????????????????????????????????????????????????????????????????????????????????????????????????????????????????????????????????????????????????????????????????????????????????????????????????????????????????????????????????????????????????????????????????????????????????????????????????????????????????????????????????????????????????????????????????????????????????????????????????????????????????????????????????????????????????????????????????????????????????????????????????????????????????????????????????????????????????????????????????????????????????????????????????????????????????????????????????????????????????????????????????????????????????????????????????????????????????????????????????????????????????????????????????????????????????????????????????????????????????????????????????????????????????????????????????????????????????????????????????????????????CCCAGTGAC---TTCAGTTCAACGGCCGCGGTATCCTAACCGTGCAAAGGTAGCGTAATCACTTGTCTTTTAAATGGAGACTTGTATGAAAGGCATCACGAGGGTCAAACTGTCTCCTTTTTCCAATCAGTGAAACTAATCTCCCCGTGAAAAAGCGGGGATAATATTATAAGACGAGAAGACCCTATGGAGCTTTAAACTTAACAGCACTTGCCCT----------------CAACCAAAATT----AAC-CCCCCTC---CCCCAT--TTTGCTG-TGAGTTTTAGGTTGGGGTGACCGCGGAGAAAAATAAATCCTCCCCAATGAAATAGAGCC-----ATTCTTAAGTGGAGAGTTACACCTTGACACATCAGTAC-CCTGACATCTATTGACCCAATA-CTTTGACCAACGAACCAAGTTACCCTAGGGATAACAGCGCCATCCATTTTGAGAGTTCCTATCGACAAATGGGCTTACGACCTCGATGTTGGATCAGGGTGC----CCAAGTGGTGTAGC-CGCTACT-AATG???????????????????????????????????????????????????????????????????????????????????????????????????????????????????????????????????????????????????????????????????????????????????????????????????????????????????????????????????????????????????????????????????????????????????????????????????????????????????????????????????????????????????????????????????????????????????????????????????????????????????????????????????????????????????????????????????????????????????????????????????????????????????????????????????????????????????????????????????????????????????????????????????????????????????????????????????????????????????????????????????????????????????????????????????????????????????????????????????????????????????????????????????????????????????????????????????????????????????????????????????????????????????????????????????????????????????????????????????????????????????????????????????????????????????????????????????????????????????????????????????????????????????????????????????????????????????????????????????????????????????????????????????????????????????????????????????????????????????????????????????????????????????????????????????????????????????????????????????????????????????????????????????????????????????????????????????????????????????????????????????????????????????????????????????????????????????????????????????????????????????????????????????????????????????????????????????????????????????????????????????????????????????????????????????????????????????????????????????????????????????????????????????????????????????????????????????????????????????????????????????????????????????????????????????????????????????????????????????????????????????????????????????????????????????????????????????????????????????????????????????????????????????????????????????????????????????????????????????????????????????????????????????????????????????????????????
kauneorumMHNSM20595 ???????????????????????????????????????????????????????????????????????????????????????????????????????????????????????????????????????????????????????????????????????????????????????????????????????????????????????????????????????????????????????????????????????????????????????????????????????????????????????????????????????????????????????????????????????????????????????????????????????????????????????????????????????????????????????????????????????????????????????????????????????????????GCCAGGAAACTACGAGCT-AAGCTTAAAACCCAAAGGACTTGACGGTG-CCCCATATCCCCCTAGAGGAGCCTGTCCCATAATTGATAACCCCCGCTAAACCTCACCACTCTTAG--CCTATCAGCCTGTATACTTCCGTCGTCAGCTAACCACATGAGTGA--AACTCAGTAAGCCTAA-TGGT-------------AAC-CCACCAAAACGTCAGGTCAAAGTGCAGCAAATAGAGTGG-GATCAGATGGGCTACACTTTCT-AGTATAG-AAAAT-ACGAA-AGACTA-TGTGAAACCTAAGTCAGAAGGTGGATTTAGAAGTAAAAAGAATTCAGAAAATTCTTTTTAA-CCTGGTACT?????????????????????????????????????????????????????????????????????????????????????????????????????????????????????????????????????????????????????????????????????????????????????????????????????????????????????????????????????????????????????????????????????????????????????????????????????????????????????????????????????????????????????????????????????????????????????????????????????????????????????????????????????????????????????????????????????????????????????????????????????????????????????????????????????????????????????????????????????????????????????????????????????????????????????????????????????????????????????????????????????????????????????????????????????????????????????????????????????????????????????????????????????????????????????????????????????????????????????????????????????????????????????????????????????????????????????????????????????????????????????????????????????????????????????????????????TCGCCTGTTTATTCAAAAACATCGCCTCTTG-------TAAACATAAGAGGTCCCGCCTGCCCAGTGAC---TTCAGTTCAACGGCCGCGGTATCCTAACCGTGCAAAGGTAGCGTAATCACTTGTCTTCTAAATAGAGACCTGTATGAAAGGCGTCACGAGGGTCAAACTGTCTCCTTTTTCCAATCAGTGAAACTAATCTCCCCGTGAAAAAGCAGGGATAACACTATAAGACGAGAAGACCCTATGGAGCTTTAAACTTAACAGCACTTGCCCT----------------TAGCCAAGATA----A----CCGCTC---CCTCAT--CTTGCTG-TAAGTTTTAGGTTGGGGTGACCGCGGAGAAAAATAAATCCTCCCCAATGAAATAGACCC-----ATTCTTAAGTGGAAAGTTACACCTTGACACATCAGTAC-CCTGACATCTATTGACCCAATA-CTTTGACCAACGAACCAAGTTACCCTAGGGATAACAGCGCTATCCATTTTGAGAGTTCCTATCGACAAATGGGCTTACGACCTCGATGTTGGATCAGGGTGC----CCAAGTGGTGTAGC-CGCTACT-AATGGTT????????????????????????????????????????????????????????????????????????????????????????????????????????????????????????????????????????????????????????????????????????????????????????????????????????????????????????????????????????????????????????????????????????????????????????????????????????????????????????????????????????????????????????????????????????????????????????????????????????????????????????????????????????????????????????????????????????????????????????????????????????????????????????????????????????????????????????????????????????????????????????????????????????????????????????????????????????????????????????????????????????????????????????????????????????????????????????????????????????????????????????????????????????????????????????????????????????????????????????????????????????????????????????????????????????????????????????????????????????????????????????????????????????????????????????????????????????????????????????????????????????????????????????????????????????????????????????????????????????????????????????????????????????????????????????????????????????????????????????????????????????????????????????????????????????????????????????????????????????????????????????????????????????????????????????????????????????????????????????????????????????????????????????????????????????????????????????????????????????????????????????????????????????????????????????????????????????????????????????????????????????????????????????????????????????????????????????????????????????????????????????????????????????????????????????????????????????????????????????????????????????????????????????????????????????????????????????????????????????????????????????????????????????????????????????????????????????????????????????????????????????????????????????????????????????????????????????????????????????????????????????????????????????????????????????????
intiNMP6V75584 ???????????????????????????????????????????????????????????????????????????????????????????????????????????????????????????????????????????????????????????????????????????????????????????????????????????????????????????????????????????????????????????????????????????????????????????????????????????????????????????????????????????????????????????????????????????????????????????????????????????????????????????????????????????????????????????????????????????????????AAACTTTAA-CTTACACCAC-CACCCCCGCCAGGAAACTACGAGCT-AAGCTTAAAACCCAAAGGACTTGACGGTA-CCCCACATCCCCCTAGAGGAGCCTGTCCCATAATTGATAACCCCCGCTAAACCTCACCACTCTTAG--CCTATCAGCCTGTATACTTCCGTCGTCAGCTAACCACATGAGTGA--AACTCAGTAGGCCCAA-TGGC-------------AAC-CCGCCAAAACGTCAGGTCAAAGTGCAGCAAACAGAGTGG-GATCAGATGGGCTACACTTTCT-AATATAG-AAAAT-ACGAA-AGACTA-CGTGAAACCTGAGTCAGAAGGTGGATTTAGAAGTAAAAAGAAGTCAGAGAATTCTTTTTAA-CCTGGTACTGGGGTGTGTACACAC??????????????????????????????????????????????????????????????????????????????????????????????????????????????????????????????????????????????????????????????????????????????????????????????????????????????????????????????????????????????????????????????????????????????????????????????????????????????????????????????????????????????????????????????????????????????????????????????????????????????????????????????????????????????????????????????????????????????????????????????????????????????????????????????????????????????????????????????????????????????????????????????????????????????????????????????????????????????????????????????????????????????????????????????????????????????????????????????????????????????????????????????????????????????????????????????????????????????????????????????????????????????????????????????????????????????????????????????????????????????????????????????????????????????????????????????????????????????????????????????????????CCCGCCTGCCCAGTGAC---TTCAGTTCAACGGCCGCGGTATCCTAACCGTGCAAAGGTAGCGTAATCACTTGTCTTTTAAATGAAGACTTGTATGAAAGGCATCACGAGGGTCAAACTGTCTCCTTTTTCCAATCAGTGAAACTAATCCCCCCGTGAAAAAGCGGGGATAATAATATAAGACGAGAAGACCCTATGGAGCTTTAAACTTAACAGCACTTGCCCT----------------CAGCCAAAATT----AAC--CACTTC---CCCAAT--CTTGCTG-TGAGTTTTAGGTTGGGGTGACCGCGGAGAAAAATAAATCCTCCCCAATGAAATAGAGCC-----ACTCTTAAGTGGAAAGTTACACCTTGACACATCAGTAC-CCTGACATCTATTGACCCAATA-CTTTGACCAACGAACCAAGTTACCCTAGGGATAACAGCGCCATCCATTTTGAGAGTTCCTATCGACAAATGGGCTTACGACCTCGATGTTGGATCAGGGTAC----CCAAGTGGTGTAGC-CGCTACT-AA?????????????????????????????????????????????????????????????????????????????????????????????????????????????????????????????????????????????????????????????????????????????????????????????????????????????????????????????????????????????????????????????????????????????????????????????????????????????????????????????????????????????????????????????????????????????????????????????????????????????????????????????????????????????????????????????????????????????????????????????????????????????????????????????????????????????????????????????????????????????????????????????????????????????????????????????????????????????????????????????????????????????????????????????????????????????????????????????????????????????????????????????????????????????????????????????????????????????????????????????????????????????????????????????????????????????????????????????????????????????????????????????????????????????????????????????????????????????????????????????????????????????????????????????????????????????????????????????????????????????????????????????????????????????????????????????????????????????????????????????????????????????????????????????????????????????????????????????????????????????????????????????????????????????????????????????????????????????????????????????????????????????????????????????????????????????????????????????????????????????????????????????????????????????????????????????????????????????????????????????????????????????????????????????????????????????????????????????????????????????????????????????????????????????????????????????????????????????????????????????????????????????????????????????????????????????????????????????????????????????????????????????????????????????????????????????????????????????????????????????????????????????????????????????????????????????????????????????????????????????????????????????????????????????????????????????????
ibischi ????????????????????????????????????????????????????????????????????????????????????????????????????????????????????????????????????????????????????????????????????????????????????????????????????????????????????????????????????????????????????????????????????????????????????????????????????????????????????????????????????????????????????????????????????????????????????????????????????????????????????????????????????????????????????????????????????????CGCCTTATAGTAAACTTTAA-NTTACACCA----AAATCGCCAGGGAANTACGAGCT-AAGCTTAAAACCCAAAGGATTTGACGGTG-CCCCATACCCTCCTAGAGGAGCCTGTCCTGTAATCGATGATCCCCGCTTAACCTCACCACTTTTAG--CCATTCAGCCTGTATACTTCCGTCGTCAGCTTACCGCATGAGCGCATATCTAAGTAAGCCCAA-TGTT-------------CAACCCATCAATACGTCAGGTCAAAGTGCAGCAAATAAAGTGGGAAAAAGATGGGCTACACTTTCT-ATAGTAG-AAAAT-ACGAA-AGATTAAAGTGAAACCTTAATCAGAAGGTGGATTTAGTAGTAAAAAGAAAATAGAGTATTCTTTTTAA-CTTGGCCCTGGGGTGTGT?????????????????????????????????????????????????????????????????????????????????????????????????????????????????????????????????????????????????????????????????????????????????????????????????????????????????????????????????????????????????????????????????????????????????????????????????????????????????????????????????????????????????????????????????????????????????????????????????????????????????????????????????????????????????????????????????????????????????????????AAGCCCTTAACTTTAGAGTAATTCAAATAGGGTACAGCCTATTTGAGACAGGGTACAACCTTGACCAACGGGTAACCAACC----CTAAAAATAAACTAAGTGGGCCTAAAAGCAGCCACCTT---AAAAAGCGTCAAAGCTTTCCTTTTATTTTTTCCCCCAAATTCCCCCC-TTCCCTC-CGACCCCTTCAAC----ACTATCGAGCACTTCCATGAAACCATGGAACTTATTATGTTAAAACTAGTAACAAGAAG-TAGCCCTTCTCTTAAATGTAAGTATAACTCAGCAGGGACCCACCACTGATAATTAATAACAT------AAAGTAACAC------CTTCTCTAGAAAACCTTACTTTT-----TCCTTTATTAACCTAACACAAGTACATTCCAAGAAAGATTAAAAGAA-AAAGAAGGAACTCGGCAAA-CATCGGCCCCGCCTGTTTA-CCAAAAACATCGCCTCTTG------TATCCCATAAGAGGTCCAGCCTGCCCAGTGAC---TTTTGTT?????????????????????????????????????????????????????????????????????????????????????????????????????????????????????????????????????????????????????????????????????????????????????????????????????????????????????????????????????????????????????????????????????????????????????????????????????????????????????????????????????????????????????????????????????????????????????????????????????????????????????????????????????????????????????????????????????????????????????????????????????????????????????????????????????????????????????????????????????????????????????????????????????????????????????????????????????????????????????????????????????????????????????????????????????????????????????????????????????????????????????????????????????????????????????????????????????????????????????????????????????????????????????????????????????????????????????????????????????????????????????????????????????????????????????????????????????????????????????????????????????????????????????????????????????????????????????????????????????????????????????????????????????????????????????????????????????????????????????????????????????????????????????????????????????????????????????????????????????????????????????????????????????????????????????????????????????????????????????????????????????????????????????????????????????????????????????????????????????????????????????????????????????????????????????????????????????????????????????????????????????????????????????????????????????????????????????????????????????????????????????????????????????????????????????????????????????????????????????????????????????????????????????????????????????????????????????????????????????????????????????????????????????????????????????????????????????????????????????????????????????????????????????????????????????????????????????????????????????????????????????????????????????????????????????????????????????????????????????????????????????????????????????????????????????????????????????????????????????????????????????????????????????????????????????????????????????????????????????????????????????????????????????????????????????????????????????????????????????????????????????????????????????????????????????????????????????????????????????????????????????????????????????????????????????????????????????????????????????????????????????????????????????????????????????????????????????????????????????????????????????
megacephalus ????????????????????????????????????????????????????????????????????????????????????????????????????????????????????????????????????????????????????????????????????????????????????????????????????????????????????????????????????????????????????????????????????????????????????????????????????????????????????????????????????????????????????????????????????????????????????????????????????????????????????????????????????????????????????????????????????????????????????????????????????????????????????????????????????????????????????????????????????????????????????????????????????????????????????????????????????????????????????????????????????????????????????????????????????????????????????????????????????????????????????????????????????????????????????????????????????????????????????????????????????????????????????????????????????????????????????????????????????????????????????????????????????????????????????????????????????????????????????????????????????????????????????????????????????????????????????????????????????????????????????????????????????????????????????????????????????????????????????????????????????????????????????????????????????????????????????????????????????????????????????????????????????????????????????????????????????????????????????????AGCGATAGCTGGTTACTCAGGAAAAGAATTTTAGTTCAACCTAAAGAACCCT-AAGTACTA--AAAACATAAATTTGTCTTTAGAGTAATTCAACCAAGGAACAGCTTGTTTGAATCAGGACACAACCTTCACCACAGGATAATGAATTTCC-CCAGGTCACAACTAAGTAGGCCTAAAAGCAGCCATCTA--ACAAAAGCGTTAAAGCTTCACTGTA-----TTCCAATGAATACCTCAT-ACTTCAC-AGACCCCTTCAAT----AGTACCGAGTATATCTATA-TTTTATAGAAAATTTTATGTTAAAACTAGTAACAAGAAG-TTATTCTTCTCCTCAATGCAAATATACTCCAGTAAGGACCCACCACTGGAAATTAACAACCC------AAAGCAGAAA------CCAAACAAGAAAAATCTCCTTAA-----TAACCTGTTAACCTAACACAAGAGCATCCCAAGAAAGATTAAAAGAA-AAAGAAGGAACTCGGCAAA-CTTATGCCCCGCCTGTTTA-CCAAAAACATCGCCTCTTG------AATTATATAAGAGGTCCAGCCTGCCCAGTGAC----TTTGTTTAACGGCCGCGGTATCCTAACCGTGCGAAGGTAGCGTAATCACTTGTTCTTTAAATAAGGACTAGTATGAAAGGCATCACGAGGGCAAAACTGTCTCCTTTTTCTAATCAGTGAAACTAATCTCCCCGTGAAGAAGCGGGGATGTACTTATAAGACGAGA?????????????????????????????????????????????????????????????????????????????????????????????????????????????????????????????????????????????????????????????????????????????????????????????????????????????????????????????????????????????????????????????????????????????????????????????????????????????????????????????????????????????????????????????????????????????????????????????????????????????????????????????????????????????????????????????????????????????????????????????????????????????????????????????????????????????????????????????????????????????????????????????????????????????????????????????????????????????????????????????????????????????????????????????????????????????????????????????????????????????????????????????????????????????????????????????????????????????????????????????????????????????????????????????????????????????????????????????????????????????????????????????????????????????????????????????????????????????????????????????????????????????????????????????????????????????????????????????????????????????????????????????????????????????????????????????????????????????????????????????????????????????????????????????????????????????????????????????????????????????????????????????????????????????????????????????????????????????????????????????????????????????????????????????????????????????????????????????????????????????????????????????????????????????????????????????????????????????????????????????????????????????????????????????????????????????????????????????????????????????????????????????????????????????????????????????????????????????????????????????????????????????????????????????????????????????????????????????????????????????????????????????????????????????????????????????????????????????????????????????????????????????????????????????????????????????????????????????????????????????????????????????????????????????????????????????????????????????????????????????????????????????????????????????????????????????????????????????????????????????????????????????????????????????????????????????????????????????????????????????????????????????????????????????????????????????????????????????????????????????????????????????????????????????????????????????????????????????????????????????????????
heterodactylus ?????????????????????????????????????????????????????????????????????????????????????????????????????????????????????????????????????????????????????????????????????????????????????????????????????????????????????????????????????????????????????????????????????????????????????????????????????????????????????????????????????????????????????????????????????????????????????????????????????????????????????????????????????????????????????????????????????????????????????????????????????????????????????????????????????????????????????????????????????????????????????????????????????????????????????????????????????????????????????????????????????????????????????????????????????????????????????????????????????????????????????????????????????????????????????????????????????????????????????????????????????????????????????????????????????????????????????????????????????????????????????????????????????????????????????????????????????????????????????????????????????????????????????????????????????????????????????????????????????????????????????????????????????????????????????????????????????????????????????????????????????????????????????????????????????????????????????????????????????????????????????????????????????????????????????????????????????????????????????????????????????????????????????????????????????????????????????????????????????????????????????????????????????????????????????????????????????????????????????????????????????????????????????????????????????????????????????????????????????????????????????????????????????????????????????????????????????????????????????????????????????????????????????????????????????????????????????????????????????????????????????????????????????????????????????????????????????????????????????????????????????????????????????????AAGCGCCTGTTTA-TCAAAAACATCGCCTCTTGA----TTCCCCTATAAGAGGTCCAGCCTGCCCAGTGAC---TCTAGTTCAACGGCCGCGGTATCCTAACCGTGCGAAGGTAGCGTAATCACTTGTCTTTTAAATAGAGACTCGTATGAAAGGCACCACGAGGGCCTAACTGTCTCCTTTCTCTAATCAGTGAAACTAATCCCCCCGTGAAGAAGCGGGGATTCCCCTATAAGACGAGAAGACCCTATGGAGCTTCAAACTTTACAACACTTGCTCCCCCACTTCCC---CCTTTCAGAAGATA--------AAACCCT---TAGCAC-CCTGTCTG-TGAGTTTTCGGTTGGGGCGACCCCGGAGAACAACTAATCCTCCGTAATGAACGG-ACA------CATCTTTAGTAATAAGCTACAGCTTTATACAACAGTAAAACTGACATTCATTGACCCATAA--TTTGACCAACGAACCAAGTTACCCTAGGGATAACAGCGCCATCCACTTTGAAAGTTCCTATCGACAAGTGGGCTTACGACCTCGATGTTGGATCAGGGTAT----CCCGGTGGTGCAGC-CGCTACT-AAAGGTTCGTT--GTCAACGAT?????????????????????????????????????????????????????????????????????????????????????????????????????????????????????????????????????????????????????????????????????????????????????????????????????????????????????????????????????????????????????????????????????????????????????????????????????????????????????????????????????????????????????????????????????????????????????????????????????????????????????????????????????????????????????????????????????????????????????????????????????????????????????????????????????????????????????????????????????????????????????????????????????????????????????????????????????????????????????????????????????????????????????????????????????????????????????????????????????????????????????????????????????????????????????????????????????????????????????????????????????????????????????????????????????????????????????????????????????????????????????????????????????????????????????????????????????????????????????????????????????????????????????????????????????????????????????????????????????????????????????????????????????????????????????????????????????????????????????????????????????????????????????????????????????????????????????????????????????????????????????????????????????????????????????????????????????????????????????????????????????????????????????????????????????????????????????????????????????????????????????????????????????????????????????????????????????????????????????????????????????????????????????????????????????????????????????????????????????????????????????????????????????????????????????????????????????????????????????????????????????????????????????????????????????????????????????????????????????????????????????????????????????????????????????????????????????????????????????????????????????????????????????????????????????????????????????????????????????????????????????????????????????????????
lynchiussp20765 ???????????????????????????????????????????????????????????????????????????????????????????????????????????????????????????????????????????????????????????????????????????????????????????????????????????????????????????????????????????????????????????????????????????????????????????????????????????????????????????????????????????????????????????????????????????????????????????????????????????????????????????????????????????????????????????????????????????????????????????????????????????????????????????????????????????????????????????????????????????????????????????????????????????????????????????????????????????????????????????????????????????????????????????????????????????????????????????????????????????????????????????????????????????????????????????????????????????????????????????????????????????????????????????????????????????????????????????????????????????????????????????????????????????????????????????????????????????????????????????????????????????????????????????????????????????????????????????????????????????????????????????????????????????????????????????????????????????????????????????????????????????????????????????????????????????????????????????????????????????????????????????????????????????????????????????????????????????????????????????????????????????????????????????????????????????????????????????????????????????????????????????????????????????????????????????????????????????????????????????????????????????????????????????????????????????????????????????????????????????????????????????????????????????????????????????????????????????????????????????????????????????????????????????????????????????????????????????????????????????????????????????????????????????????????????????????????????????????????????????????????????????????????????????????????????????AAACATCGCCTCTTG------CCCAGCATAAGAGGTCCAGCCTGCCCAGTGAC----TCTGTTCAACGGCCGCGGTATCCTAACCGTGCAAAGGTAGCGTAATCACTTGTTCTTTAAATAGGGACTAGTATGAAAGGCACCACGAGGGCTAAACTGTCTCCTTTTTCTAATCAGTGAAACTAATCTCCCCGTGAAAAAACGGGGATGTACTAATAAGACGAGAAGACCCTATGGAGCTTTAAATTTTTCATCACCTGCACCCGCTACTAAT---AAATCCAGAAGCCA----AAT-TCAATAT---GTGCAC-GATAATTA-AAAATTTTAGGTTGGGGCGACCGCGGAGAAAAACCTACCCTCCATGTTGTAAGGGATCTTCCCACCCTCTTAACAAAAAGCAACAGCTTTATGTATCAATAAAATTGACATAAATTGACCCATTA--TTTGATCAACGAACCAAGTTACCCTAGGGATAACAGCGCCATCCACTTTGAGAGCTCCTATCGACAAGTGGGCTTACGACCTCGATGTTGGATCAGGGTAC----CCAAGTGGTGCAGC-CGCTACT-TAAGGTTCGTTTGTTCAACGATTAAAACCC?????????????????????????????????????????????????????????????????????????????????????????????????????????????????????????????????????????????????????????????????????????????????????????????????????????????????????????????????????????????????????????????????????????????????????????????????????????????????????????????????????????????????????????????????????????????????????????????????????????????????????????????????????????????????????????????????????????????????????????????????????????????????????????????????????????????????????????????????????????????????????????????????????????????????????????????????????????????????????????????????????????????????????????????????????????????????????????????????????????????????????????????????????????????????????????????????????????????????????????????????????????????????????????????????????????????????????????????????????????????????????????????????????????????????????????????????????????????????????????????????????????????????????????????????????????????????????????????????????????????????????????????????????????????????????????????????????????????????????????????????????????????????????????????????????????????????????????????????????????????????????????????????????????????????????????????????????????????????????????????????????????????????????????????????????????????????????????????????????????????????????????????????????????????????????????????????????????????????????????????????????????????????????????????????????????????????????????????????????????????????????????????????????????????????????????????????????????????????????????????????????????????????????????????????????????????????????????????????????????????????????????????????????????????????????????????????????????????????????????????????????????????????????????????????????????????????????????????????????????????????????????????????????
peruanusMUSM38322 ???????????????????????????????????????????????????????????????????????????????????????????????????????????????????????????????????????????????????????????????????????????????????????????????????????????????????????????????????????????????????????????????????????????????????????????????????????????????????????????????????????????????????????????????????????????????????????????????????????????????????????????????????????????????????????????????????????????????????????????????????????????????????????????????????????????????????????????????????????????????????????????????????????????????????????????????????????????????????????????????????????????????????????????????????????????????????????????????????????????????????????????????????????????????????????????????????????????????????????????????????????????????????????????????????????????????????????????????????????????????????????????????????????????????????????????????????????????????????????????????????????????????????????????????????????????????????????????????????????????????????????????????????????????????????????????????????????????????????????????????????????????????????????????????????????????????????????????????????????????????????????????????????????????????????????????????????????????????????????????????????????????????????????????????????????????????????????????????????????????????????????????????????????????????????????????????????????????????????????????????????????????????????????????????????????????????????????????????????????????????????????????????????????????????????????????????????????????????????????????????????????????????????????????????????????????????????????????????????????????????????????????????????????????????????????????????????????????????????????????????????????????????????????????????????????????AAACATCGCCTCTTG------CAAAACATAAGAGGTCCAGCCTGCCCGGTGAC---TTTTGTTTAACGGCCGCGGTATCCTAACCGTGCGAAGGTAGCGCAATCACTTGTCTTTTAATTAAAGACTAGTATGAAAGGCATCACGAGGGTCAGACTGTCTCCTTTTTCTAATCAGTGAAACTAATCTTCCCGTGAAAAAGCGAGAATAATTATACAAGACGAGAAGACCCTTTGGAGCTTTAAACTTAACAGCATTTAATCTA-------------CTAAACCAATATA-----AA--GATTCT---TAATAT--TTTGTTG-TAAGTTTTTGGTTGGGGCGACCGCGGAGAAAAACTAATCCTCCGCAATGAATAAGAAC------TTTCTTAAACAATAAGCCACAGCTTTATTTATCAATATACTTGACATCCATTGACCCAATA-ATTTGATCAACGAACCAAGTTACCCTAGGGATAACAGCGCCATCTACTTTGAGAGCTCCTATCGACAAGTAGGCTTACGACCTCGATGTTGGATCAGGGTAT----CCCAGTGGTGTAGA-CGCTACT-AACGGTTCGTTTGTTCAACGATTAAAACCC?????????????????????????????????????????????????????????????????????????????????????????????????????????????????????????????????????????????????????????????????????????????????????????????????????????????????????????????????????????????????????????????????????????????????????????????????????????????????????????????????????????????????????????????????????????????????????????????????????????????????????????????????????????????????????????????????????????????????????????????????????????????????????????????????????????????????????????????????????????????????????????????????????????????????????????????????????????????????????????????????????????????????????????????????????????????????????????????????????????????????????????????????????????????????????????????????????????????????????????????????????????????????????????????????????????????????????????????????????????????????????????????????????????????????????????????????????????????????????????????????????????????????????????????????????????????????????????????????????????????????????????????????????????????????????????????????????????????????????????????????????????????????????????????????????????????????????????????????????????????????????????????????????????????????????????????????????????????????????????????????????????????????????????????????????????????????????????????????????????????????????????????????????????????????????????????????????????????????????????????????????????????????????????????????????????????????????????????????????????????????????????????????????????????????????????????????????????????????????????????????????????????????????????????????????????????????????????????????????????????????????????????????????????????????????????????????????????????????????????????????????????????????????????????????????????????????????????????????????????????????????????????????????
peruanusMUSM38321 ???????????????????????????????????????????????????????????????????????????????????????????????????????????????????????????????????????????????????????????????????????????????????????????????????????????????????????????????????????????????????????????????????????????????????????????????????????????????????????????????????????????????????????????????????????????????????????????????????????????????????????????????????????????????????????????????????????????????????????????????????????????????????????????????????????????????????????????????????????????????????????????????????????????????????????????????????????????????????????????????????????????????????????????????????????????????????????????????????????????????????????????????????????????????????????????????????????????????????????????????????????????????????????????????????????????????????????????????????????????????????????????????????????????????????????????????????????????????????????????????????????????????????????????????????????????????????????????????????????????????????????????????????????????????????????????????????????????????????????????????????????????????????????????????????????????????????????????????????????????????????????????????????????????????????????????????????????????????????????????????????????????????????????????????????????????????????????????????????????????????????????????????????????????????????????????????????????????????????????????????????????????????????????????????????????????????????????????????????????????????????????????????????????????????????????????????????????????????????????????????????????????????????????????????????????????????????????????????????????????????????????????????????????????????????????????????????????????????????????????????????????????????????????????????????????????AAACATCGCCTCTTG------CAAAACATAAGAGGTCCAGCCTGCCCGGTGAC---TTTTGTTTAACGGCCGCGGTATCCTAACCGTGCGAAGGTAGCGCAATCACTTGTCTTTTAATTAAAGACTAGTATGAAAGGCATCACGAGGGTCAGACTGTCTCCTTTTTCTAATCAGTGAAACTAATCTTCCCGTGAAAAAGCGAGAATAATTATACAAGACGAGAAGACCCTTTGGAGCTTTAAACTTAACAGCATTTAATCTA-------------CTAAACCAATATA-----AA--GATTCT---TAATAT--TTTGTTG-TAAGTTTTTGGTTGGGGCGACCGCGGAGAAAAACTAATCCTCCGCAATGAATAAGAAC------TTTCTTAAACAATAAGCCACAGCTTTATTTATCAATATACTTGACATCCATTGACCCAATA-ATTTGATCAACGAACCAAGTTACCCTAGGGATAACAGCGCCATCTACTTTGAGAGCTCCTATCGACAAGTAGGCTTACGACCTCGATGTTGGATCAGGGTAT----CCCAGTGGTGTAGA-CGCTACT-AACGGTTCGTTTGTTCAACGATTAAAACCC?????????????????????????????????????????????????????????????????????????????????????????????????????????????????????????????????????????????????????????????????????????????????????????????????????????????????????????????????????????????????????????????????????????????????????????????????????????????????????????????????????????????????????????????????????????????????????????????????????????????????????????????????????????????????????????????????????????????????????????????????????????????????????????????????????????????????????????????????????????????????????????????????????????????????????????????????????????????????????????????????????????????????????????????????????????????????????????????????????????????????????????????????????????????????????????????????????????????????????????????????????????????????????????????????????????????????????????????????????????????????????????????????????????????????????????????????????????????????????????????????????????????????????????????????????????????????????????????????????????????????????????????????????????????????????????????????????????????????????????????????????????????????????????????????????????????????????????????????????????????????????????????????????????????????????????????????????????????????????????????????????????????????????????????????????????????????????????????????????????????????????????????????????????????????????????????????????????????????????????????????????????????????????????????????????????????????????????????????????????????????????????????????????????????????????????????????????????????????????????????????????????????????????????????????????????????????????????????????????????????????????????????????????????????????????????????????????????????????????????????????????????????????????????????????????????????????????????????????????????????????????????????????????
oreobatessp21191 ????????????????????????????????????????????????????????????????????????????????????????????????????????????????????????????????????????????????????????????????????????????????????????????????????????????????????????????????????????????????????????????????????????????????????????????????????????????????????????????????????????????????????????????????????????????????????????????????????????????????????????????????????????????????????????????????????????????????????????????????????????????????????????????????????????????????????????????????????????????????????????????????????????????????????????????????????????????????????????????????????????????????????????????????????????????????????????????????????????????????????????????????????????????????????????????????????????????????????????????????????????????????????????????????????????????????????????????????????????????????????????????????????????????????????????????????????????????????????????????????????????????????????????????????????????????????????????????????????????????????????????????????????????????????????????????????????????????????????????????????????????????????????????????????????????????????????????????????????????????????????????????????????????????????????????????????????????????????????????????????????????????????????????????????????????????????????????????????????????????????????????????????????????????????????????????????????????????????????????????????????????????????????????????????????????????????????????????????????????????????????????????????????????????????????????????????????????????????????????????????????????????????????????????????????????????????????????????????????????????????????????????????????????????????????????????????????????????????????????????????????????????????????????????????????????????AACATCGCCTCTTG------ATTAAGATAGGAGGTCCAGCCTGCCCAGTGAC---TCTTGTTTAACGGCCGCGGTATCCTAACCGTGCGAAGGTAGCGTAATCACTTGTTTTTTAAATAAAGACTAGTATGAAAGGCACCACGAGGGCCAAACTGTCTCCTTTTTCTAATCAGTGAAACTAATCCCCCCGTGAAGAAGCGGGGATTTATTTATAAGACGAGGAGACCCTATGGAGCTTCAAACCTTGCAGCACCTGCTTTCCAT--TTTA---ACCTCCCAGGAGCC--TCACA--AATTTT---AAACAC-ACTGACTG-TGAGTTTTTGGTTGGGGCGACCCCGGAGAATAATTAATCCTCCGAAATGAAAAG-ACC-T----AATCTTTAGTAAAAAGTCACAGCTTTATACATCAGTAA-ACTGACATGCATTGACCCAAAA-TTTTGATCAACGAACCAAGTTACCCTAGGGATAACAGCGCTATCCACTTTGAAAGTTCCTATTAACAAGTGGGCTTACGACCTCGATGTTGGATCAGGGTAT----CCTAGTGGTGCAGC-CGCTACT-AACGGTTCGTTTGTTCAACGATTAAAACCC?????????????????????????????????????????????????????????????????????????????????????????????????????????????????????????????????????????????????????????????????????????????????????????????????????????????????????????????????????????????????????????????????????????????????????????????????????????????????????????????????????????????????????????????????????????????????????????????????????????????????????????????????????????????????????????????????????????????????????????????????????????????????????????????????????????????????????????????????????????????????????????????????????????????????????????????????????????????????????????????????????????????????????????????????????????????????????????????????????????????????????????????????????????????????????????????????????????????????????????????????????????????????????????????????????????????????????????????????????????????????????????????????????????????????????????????????????????????????????????????????????????????????????????????????????????????????????????????????????????????????????????????????????????????????????????????????????????????????????????????????????????????????????????????????????????????????????????????????????????????????????????????????????????????????????????????????????????????????????????????????????????????????????????????????????????????????????????????????????????????????????????????????????????????????????????????????????????????????????????????????????????????????????????????????????????????????????????????????????????????????????????????????????????????????????????????????????????????????????????????????????????????????????????????????????????????????????????????????????????????????????????????????????????????????????????????????????????????????????????????????????????????????????????????????????????????????????????????????????????????????????????????????????
peruanusMUSM38319 ????????????????????????????????????????????????????????????????????????????????????????????????????????????????????????????????????????????????????????????????????????????????????????????????????????????????????????????????????????????????????????????????????????????????????????????????????????????????????????????????????????????????????????????????????????????????????????????????????????????????????????????????????????????????????????????????????????????????????????????????????????????????????????????????????????????????????????????????????????????????????????????????????????????????????????????????????????????????????????????????????????????????????????????????????????????????????????????????????????????????????????????????????????????????????????????????????????????????????????????????????????????????????????????????????????????????????????????????????????????????????????????????????????????????????????????????????????????????????????????????????????????????????????????????????????????????????????????????????????????????????????????????????????????????????????????????????????????????????????????????????????????????????????????????????????????????????????????????????????????????????????????????????????????????????????????????????????????????????????????????????????????????????????????????????????????????????????????????????????????????????????????????????????????????????????????????????????????????????????????????????????????????????????????????????????????????????????????????????????????????????????????????????????????????????????????????????????????????????????????????????????????????????????????????????????????????????????????????????????????????????????????????????????????????????????????????????????????????????????????????????????????????????????????????????????????AACATCGCCTCTTG------CAAAACATAAGAGGTCCAGCCTGCCCGGTGAC---TTTTGTTTAACGGCCGCGGTATCCTAACCGTGCGAAGGTAGCGCAATCACTTGTCTTTTAATTAAAGACTAGTATGAAAGGCATCACGAGGGTCAGACTGTCTCCTTTTTCTAATCAGTGAAACTAATCTTCCCGTGAAAAAGCGAGAATAATTATACAAGACGAGAAGACCCTTTGGAGCTTTAAACTTAACAGCATTTAATCTA-------------CTAAACCAATATA-----AA--GATTCT---TAATAT--TTTGTTG-TAAGTTTTTGGTTGGGGCGACCGCGGAGAAAAACTAATCCTCCGCAATGAATAAGAAC------TTTCTTAAACAATAAGCCACAGCTTTATTTATCAATATACTTGACATCCATTGACCCAATA-ATTTGATCAACGAACCAAGTTACCCTAGGGATAACAGCGCCATCTACTTTGAGAGCTCCTATCGACAAGTAGGCTTACGACCTCGATGTTGGATCAGGGTAT----CCCAGTGGTGTAGA-CGCTACT-AACGGTTCGTTTGTTCAACGATTAAAACCC?????????????????????????????????????????????????????????????????????????????????????????????????????????????????????????????????????????????????????????????????????????????????????????????????????????????????????????????????????????????????????????????????????????????????????????????????????????????????????????????????????????????????????????????????????????????????????????????????????????????????????????????????????????????????????????????????????????????????????????????????????????????????????????????????????????????????????????????????????????????????????????????????????????????????????????????????????????????????????????????????????????????????????????????????????????????????????????????????????????????????????????????????????????????????????????????????????????????????????????????????????????????????????????????????????????????????????????????????????????????????????????????????????????????????????????????????????????????????????????????????????????????????????????????????????????????????????????????????????????????????????????????????????????????????????????????????????????????????????????????????????????????????????????????????????????????????????????????????????????????????????????????????????????????????????????????????????????????????????????????????????????????????????????????????????????????????????????????????????????????????????????????????????????????????????????????????????????????????????????????????????????????????????????????????????????????????????????????????????????????????????????????????????????????????????????????????????????????????????????????????????????????????????????????????????????????????????????????????????????????????????????????????????????????????????????????????????????????????????????????????????????????????????????????????????????????????????????????????????????????????????????????????????
[truncated: 17,127 more chars]
