# Supplementary material for: Two new sympatric species of Phrynopus (Anura: Strabomantidae) from the Elfin Forests of Cordillera de Yanachaga in central Peru
Source: PeerJ. 2025 Oct 30;13:e20250. doi: 10.7717/peerj.20250 (PMC12579853; doi:10.7717/peerj.20250)
Supplement: Supplemental Information 7 [file peerj-13-20250-s007.txt]

iqtree -s $Venegas_et_al_alignment.phy -m MFP -p partitions -B 1000 -bnni -T AUTO
